# Supplementary material for: Incidence and risk factors for hyperglycemia in pregnancy among nulliparous women: A Brazilian multicenter cohort study
Source: PLoS One. 2020 May 13;15(5):e0232664. doi: 10.1371/journal.pone.0232664 (PMC7219776; doi:10.1371/journal.pone.0232664)
Supplement: S1 Data — (XLSX) [file pone.0232664.s001.xlsx]

## Sheet: Sheet1
centro1	HIP	idade_cat25	Etnia_cat2	Civil_cat	Escolar_cat1	Renda_cat3	Prenatal_cat	mae_hist_GDM	DM_fam	Tabag_cat	Alc_cat	aborto_previo	quartil_weight_gain_2a_metade	IMC_1v_cat	any_morbidity_bianca	PAS_PAD_alta_1v	PAS_PAD_130_85_1v	Parto_via_cat2	prematuro_cat_bianca	Intern_dias_cat	Caso_PE	Nasc_peso	Adequacy_birthweight	Res_fetal	apgarbaixo_5min	Nasc_intub	Nasc_UTI	indication_NICU	nearmiss_neonatal	Nasc_fotot	Major_abnormality	dias_UTI_cat	maternal_complic_bianca	macross	Any_adv_neo
1	2	1	2	2	1	3	1	2	1	1	1	0	3	3	2	0	2	1	3	1	2	3200	2	1	2	1	2	#NULL!	0	2	2	#NULL!	2	0	0
1	0	2	1	2	1	3	1	0	0	1	1	0	1	2	2	0	2	3	3	3	1	2755	2	1	2	1	2	#NULL!	0	2	2	#NULL!	2	0	0
1	0	1	1	2	1	3	1	0	0	1	1	0	1	4	2	0	2	1	3	1	2	2605	1	1	2	1	2	#NULL!	0	2	2	#NULL!	2	0	0
1	0	2	1	2	1	2	1	2	0	4	1	1	3	3	2	0	2	1	3	1	2	2950	2	1	2	1	2	#NULL!	0	2	2	#NULL!	2	0	0
1	0	1	1	2	2	3	1	0	0	1	#NULL!	0	4	2	2	0	2	3	3	1	2	3750	2	1	2	1	2	#NULL!	0	2	2	#NULL!	2	0	0
1	2	2	2	2	1	3	1	0	1	1	1	0	4	3	2	0	2	3	3	2	2	4385	3	1	2	1	2	#NULL!	0	2	2	#NULL!	1	1	1
1	0	2	2	2	2	3	1	2	0	1	1	0	3	2	2	0	2	1	3	1	2	2985	2	1	2	1	2	#NULL!	0	2	1	#NULL!	2	0	0
1	0	2	2	2	1	3	1	0	0	1	1	1	4	3	2	0	2	2	3	1	1	2675	2	1	2	2	2	#NULL!	0	2	2	#NULL!	2	0	0
1	0	2	2	2	1	2	1	0	0	2	1	0	2	1	2	0	2	1	3	1	2	3220	2	1	2	1	2	#NULL!	0	2	2	#NULL!	2	0	0
1	0	1	1	2	2	3	1	0	0	1	1	1	2	2	1	0	2	2	3	1	2	2745	2	1	2	1	2	#NULL!	0	2	2	#NULL!	2	0	0
1	0	1	1	2	1	3	1	0	0	1	1	0	3	2	2	0	2	1	3	1	2	3800	3	1	2	1	2	#NULL!	0	2	2	#NULL!	2	0	1
1	2	2	2	1	1	3	1	0	1	1	1	0	1	3	2	0	2	1	3	1	2	3630	2	1	2	1	2	#NULL!	0	2	2	#NULL!	2	0	0
1	0	1	1	2	1	3	1	0	0	1	2	0	2	2	2	0	2	1	3	1	2	3250	2	1	2	1	2	#NULL!	0	2	2	#NULL!	2	0	0
4	0	1	1	2	1	2	1	0	0	1	1	0	#NULL!	1	2	0	2	1	3	1	2	2620	1	1	2	1	1	0	0	2	2	1	2	0	1
4	0	1	2	1	1	2	1	0	1	1	1	0	1	1	2	0	2	1	3	1	2	2865	2	1	2	1	2	#NULL!	0	2	2	#NULL!	2	0	0
4	0	1	1	2	1	3	1	0	0	1	1	0	1	3	2	0	2	1	3	1	2	2825	1	1	2	1	2	#NULL!	0	2	2	#NULL!	2	0	0
1	0	2	1	2	1	3	1	0	0	1	1	0	2	2	1	0	2	1	3	1	2	2775	2	1	2	1	2	#NULL!	0	2	2	#NULL!	2	0	0
1	2	2	2	2	1	2	1	0	0	1	1	0	3	3	1	0	2	1	2	1	2	2580	2	1	2	1	1	1	0	1	2	3	2	0	1
4	0	1	2	2	1	2	1	0	0	1	3	0	1	2	2	0	2	1	3	1	2	2794	1	1	2	1	2	#NULL!	0	2	2	#NULL!	2	0	0
4	0	1	2	1	1	2	1	0	0	2	#NULL!	0	1	1	2	0	2	1	3	1	2	2135	1	1	2	1	2	#NULL!	0	2	2	#NULL!	2	0	0
1	2	2	2	2	1	2	1	2	0	1	1	0	1	2	1	0	2	2	3	2	2	2770	2	1	2	1	2	#NULL!	0	2	2	#NULL!	2	0	0
4	1	2	2	2	1	3	1	0	1	1	1	0	4	2	2	0	2	2	1	1	2	1095	1	1	2	1	1	0	1	2	2	3	2	0	1
4	0	1	1	1	1	2	1	1	1	1	#NULL!	0	1	2	2	0	2	3	3	3	1	3330	3	1	2	1	1	0	0	2	2	1	1	0	1
3	0	2	2	2	2	3	2	0	0	1	1	0	1	2	2	0	2	2	3	1	2	2690	2	1	2	1	2	#NULL!	0	2	2	#NULL!	2	0	0
4	2	2	1	2	1	3	1	0	1	1	1	0	1	3	2	0	2	1	2	2	2	2800	2	1	2	1	2	#NULL!	0	1	2	#NULL!	2	0	1
1	0	2	1	2	2	3	1	0	0	1	2	0	#NULL!	2	2	0	2	2	3	1	2	3150	2	1	1	1	2	#NULL!	1	2	2	#NULL!	2	0	1
1	0	2	2	2	1	3	1	0	0	1	#NULL!	1	1	4	1	0	1	2	3	2	2	3810	2	1	#NULL!	1	2	#NULL!	0	2	2	#NULL!	2	0	0
1	0	1	1	2	1	3	1	0	0	1	3	0	3	2	2	0	2	3	3	1	2	2870	2	1	2	1	2	#NULL!	0	2	2	#NULL!	2	0	0
1	2	2	1	2	1	3	1	2	0	1	1	0	1	3	2	0	2	1	3	1	2	3490	2	1	2	1	2	#NULL!	0	2	2	#NULL!	2	0	0
3	2	2	2	2	1	3	1	0	0	1	#NULL!	0	#NULL!	3	2	0	2	1	2	3	2	2460	2	1	2	1	2	#NULL!	0	1	2	#NULL!	2	0	1
3	2	2	1	2	1	2	1	0	0	1	1	1	3	3	1	0	2	3	3	1	2	3255	2	1	2	1	2	#NULL!	0	2	2	#NULL!	2	0	0
1	0	2	1	2	1	2	1	0	1	1	1	0	3	2	2	0	1	1	3	1	2	2960	2	1	2	1	2	#NULL!	0	2	2	#NULL!	2	0	0
4	0	1	1	1	1	2	1	0	0	1	1	0	4	3	2	0	2	1	3	2	2	3230	2	1	2	1	1	0	0	2	2	3	2	0	1
2	0	2	2	2	1	2	1	0	0	1	1	0	2	2	2	0	2	1	3	1	1	3350	2	1	2	1	2	#NULL!	0	2	2	#NULL!	2	0	0
4	0	2	2	2	1	2	1	0	0	1	2	0	1	3	2	0	2	3	3	2	2	2310	1	1	2	1	2	#NULL!	0	2	2	#NULL!	2	0	0
2	0	1	2	2	1	2	1	0	0	1	1	0	3	1	2	0	2	1	3	1	2	2875	2	1	2	1	2	#NULL!	0	2	2	#NULL!	2	0	0
4	0	2	2	1	2	3	1	0	0	1	1	0	1	4	2	0	2	3	3	2	2	2630	1	1	2	1	2	#NULL!	0	2	2	#NULL!	2	0	0
4	2	2	2	2	1	2	1	0	1	1	1	1	1	3	1	0	2	1	3	1	2	2440	1	1	2	1	2	#NULL!	0	2	2	#NULL!	2	0	0
4	0	1	1	2	1	2	1	0	0	1	1	0	4	1	1	0	2	3	3	1	2	3330	2	1	#NULL!		2	#NULL!	0	2	2	#NULL!	2	0	0
1	2	1	2	1	1	3	1	0	0	1	2	0	1	2	1	0	2	1	3	2	2	3190	2	1	2	1	2	#NULL!	0	2	2	#NULL!	2	0	0
1	0	2	2	2	2	3	1	0	0	1	1	0	1	2	2	0	2	3	3	1	2	2800	1	1	2	1	2	#NULL!	0	2	2	#NULL!	2	0	0
1	2	1	1	2	2	3	1	0	0	1	1	0	3	2	2	0	2	1	3	2	2	4015	3	1	2	1	2	#NULL!	0	2	2	#NULL!	1	1	1
2	0	2	2	1	1	2	1	0	0	1	1	0	4	2	2	0	2	3	3	1	1	3740	2	1	2	1	2	#NULL!	0	2	2	#NULL!	2	0	0
2	0	1	1	2	1	2	1	0	0	1	1	0	1	4	1	0	2	1	3	1	2	3490	3	1	2	1	1	1	0	1	2	1	2	0	1
1	0	2	1	2	2	3	1	0	1	1	1	0	2	4	1	1	1	2	3	1	2	3470	2	1	2	1	2	#NULL!	0	2	2	#NULL!	2	0	0
2	2	2	2	2	1	2	1	0	0	1	1	0	2	3	1	0	2	2	3	1	2	3730	3	1	2	1	2	#NULL!	0	2	2	#NULL!	2	0	1
2	2	1	2	1	1	2	1	0	1	1	1	0	3	2	2	0	2	3	3	1	2	2560	1	1	2	1	2	#NULL!	0	2	2	#NULL!	2	0	0
1	0	2	2	1	1	2	1	0	1	1	1	0	2	2	2	0	1	1	3	2	2	2920	1	1	2	1	2	#NULL!	0	2	2	#NULL!	2	0	0
2	0	1	2	2	1	2	1	0	1	1	1	0	3	4	1	0	2	1	3	1	2	3580	2	1	2	1	2	#NULL!	0	2	2	#NULL!	2	0	0
1	0	1	2	2	1	2	1	0	0	1	#NULL!	0	3	3	2	0	2	1	3	1	2	2915	2	1	2	1	2	#NULL!	0	2	2	#NULL!	2	0	0
2	0	1	2	1	1	3	1	0	0	1	2	0	1	4	2	0	2	1	3	1	2	2730	1	1	2	1	2	#NULL!	0	2	2	#NULL!	2	0	0
1	0	1	1	2	1	2	1	0	0	1	1	0	3	1	2	0	2	3	3	1	2	3020	2	1	2	1	2	#NULL!	0	2	2	#NULL!	2	0	0
2	2	2	2	1	2	3	2	2	0	1	1	0	2	2	2	0	2	1	3	1	2	3685	2	1	2	1	2	#NULL!	0	2	2	#NULL!	2	0	0
3	0	2	2	2	1	2	1	0	0	1	1	0	#NULL!	3	1	0	2	3	2	1	2	2400	2	1	2	1	1	1	0	1	2	3	2	0	1
1	0	2	1	2	1	3	1	2	1	1	2	0	1	2	1	0	2	2	3	1	2	3725	2	1	2	1	2	#NULL!	0	2	2	#NULL!	2	0	0
1	0	2	1	2	1	2	1	0	0	1	2	0	2	1	2	0	2	1	3	1	2	2805	2	1	2	1	2	#NULL!	0	2	2	#NULL!	2	0	0
3	0	1	2	1	1	2	1	0	0	1	1	0	1	2	2	0	2	2	3	1	2	3405	2	1	2	1	2	#NULL!	0	2	2	#NULL!	2	0	0
1	0	2	1	2	2	3	1	0	1	1	1	0	3	4	2	0	2	2	2	1	2	2785	2	1	2	1	2	#NULL!	0	2	2	#NULL!	2	0	1
1	2	2	1	2	2	2	1	0	0	1	1	0	1	3	1	0	2	1	3	1	2	2770	2	1	2	1	2	#NULL!	0	2	2	#NULL!	2	0	0
1	0	1	1	2	1	2	1	0	0	1	1	0	1	1	2	0	2	1	3	1	2	2695	1	1	2	1	2	#NULL!	0	2	2	#NULL!	2	0	0
1	0	1	2	1	1	2	1	1	0	1	1	0	4	1	2	0	2	3	3	1	2	3230	2	1	2	1	2	#NULL!	0	2	2	#NULL!	2	0	0
1	0	2	1	2	1	3	1	0	0	1	1	1	3	2	2	0	2	1	2	2	2	2610	2	1	2	1	2	#NULL!	0	2	2	#NULL!	2	0	1
1	0	1	2	1	1	2	1	0	0	1	1	0	2	3	2	0	1	2	3	2	2	3710	3	1	2	1	2	#NULL!	0	2	2	#NULL!	2	0	1
2	0	2	2	2	2	3	2	2	0	1	1	0	2	4	2	0	1	1	3	1	2	2390	1	1	2	1	2	#NULL!	0	1	2	#NULL!	2	0	1
5	0	2	1	2	1	3	2	0	0	1	1	0	4	2	2	0	2	2	3	1	2	3445	2	1	2	1	2	#NULL!	0	2	2	#NULL!	2	0	0
5	0	1	1	2	1	2	1	0	0	1	#NULL!	1	1	2	2	0	2	1	3	1	2	3690	3	1	2	1	2	#NULL!	0	2	2	#NULL!	1	0	1
2	0	1	2	2	1	2	1	2	0	1	1	0	4	1	2	0	2	2	3	1	2	3970	3	1	2	1	2	#NULL!	0	2	2	#NULL!	2	0	1
2	0	1	2	2	1	2	1	0	0	1	3	0	4	1	2	0	2	1	3	1	1	3310	2	1	2	1	2	#NULL!	0	2	2	#NULL!	2	0	0
5	0	2	1	1	2	3	1	0	0	1	1	1	2	3	2	0	2	2	3	1	2	2865	2	1	2	1	2	#NULL!	0	2	2	#NULL!	2	0	0
1	0	1	2	1	1	3	1	1	1	1	#NULL!	0	4	2	2	0	2	1	3	1	2	3170	2	1	2	1	2	#NULL!	0	1	2	#NULL!	2	0	1
1	0	1	2	2	1	3	1	0	0	1	1	0	4	1	2	0	2	1	3	1	2	3586	2	1	2	1	2	#NULL!	0	2	2	#NULL!	1	0	0
5	0	1	2	2	1	3	1	0	0	1	1	0	3	4	1	0	2	3	3	1	2	3955	2	1	2	1	2	#NULL!	0	2	2	#NULL!	1	0	0
2	0	2	2	2	2	3	1	0	0	1	1	0	2	3	1	0	2	1	3	1	2	3100	2	1	2	1	1	1	0	1	2	3	2	0	1
2	0	1	2	2	1	3	1	0	0	1	1	0	2	3	2	0	2	1	3	1	2	3268	2	1	2	1	2	#NULL!	0	2	2	#NULL!	2	0	0
2	0	2	1	2	1	3	2	0	0	1	1	0	1	1	1	0	2	2	3	1	2	3630	3	1	2	1	2	#NULL!	0	2	2	#NULL!	2	0	1
2	0	1	2	1	1	2	1	1	0	1	1	0	1	2	2	0	2	1	3	1	2	3270	2	1	2	1	2	#NULL!	0	2	2	#NULL!	2	0	0
2	0	1	2	2	1	2	1	0	0	1	#NULL!	0	3	2	2	0	2	3	3	1	2	3455	2	1	2	1	2	#NULL!	0	2	2	#NULL!	2	0	0
3	1	2	1	1	2	1	1	0	1	1	1	0	3	4	1	0	1	3	2	1	2	2465	2	1	2	1	2	#NULL!	0	2	2	#NULL!	2	0	1
1	0	2	1	2	2	3	2	0	0	1	1	0	3	1	1	0	2	2	1	3	2	1820	2	1	2	1	1	0	0	1	2	3	2	0	1
2	2	1	2	2	1	2	1	2	0	1	#NULL!	0	2	1	2	0	2	1	3	1	1	2755	2	1	1	1	1	1	1	1	2	1	2	0	1
2	0	1	2	2	2	3	1	0	0	1	1	0	1	2	2	0	2	1	3	1	1	4095	3	1	2	1	1	1	0	1	2	1	2	1	1
2	2	1	1	2	1	3	1	0	0	1	1	0	3	3	2	0	2	2	3	1	2	3495	2	1	2	1	2	#NULL!	0	2	2	#NULL!	2	0	0
3	0	2	2	2	2	2	1	0	0	1	1	0	3	3	2	0	2	2	3	1	2	2970	2	1	#NULL!	1	2	#NULL!	0	2	2	#NULL!	2	0	0
5	2	2	1	2	2	3	2	2	1	1	1	0	4	2	1	0	2	2	3	1	2	3290	2	1	2	1	2	#NULL!	0	2	2	#NULL!	2	0	0
5	2	2	1	1	2	3	2	2	1	1	1	0	#NULL!	2	1	0	2	2	3	2	2	3088	2	1	2	1	2	#NULL!	0	2	2	#NULL!	2	0	0
2	0	1	2	2	1	2	1	0	0	1	1	1	1	3	2	0	2	1	3	1	2	2705	1	1	2	1	1	0	0	1	2	2	2	0	1
2	0	1	1	1	1	2	1	2	0	1	1	0	4	1	2	0	2	1	3	1	2	2730	2	1	2	1	2	#NULL!	0	2	2	#NULL!	2	0	0
2	0	1	2	2	1	2	1	0	0	1	1	1	3	1	2	0	2	1	3	1	2	3040	2	1	2	1	1	1	0	2	2	1	2	0	1
1	2	1	1	1	1	2	1	0	0	1	2	0	2	3	2	0	2	1	3	2	2	3575	2	1	1	1	2	#NULL!	1	2	2	#NULL!	1	0	1
1	0	2	2	2	2	3	1	2	0	1	1	0	1	3	2	0	2	2	3	1	2	3325	3	1	2	1	2	#NULL!	0	2	2	#NULL!	2	0	1
2	2	2	1	2	1	2	1	0	0	1	#NULL!	0	1	4	1	0	2	3	3	1	1	3285	2	1	2	1	1	1	0	2	2	1	2	0	1
2	0	1	2	2	1	2	1	0	0	1	2	1	#NULL!	4	2	0	2	2	1	1	2	620	1	3	#NULL!	2	1	1	1	1	2	1	2	0	1
3	0	1	2	2	1	2	1	0	0	1	1	0	3	1	2	0	2	1	3	1	2	2755	1	1	2	1	2	#NULL!	0	1	2	#NULL!	2	0	1
1	0	1	2	2	1	1	1	0	0	1	1	0	4	1	2	0	2	2	3	2	2	2400	1	1	2	1	2	#NULL!	0	2	2	#NULL!	2	0	0
3	2	2	2	1	1	2	1	0	0	1	1	0	4	2	1	0	2	3	3	1	2	3400	2	1	2	1	2	#NULL!	0	2	2	#NULL!	2	0	0
1	0	1	2	1	2	3	1	0	0	1	1	0	4	3	1	0	2	1	3	1	2	3045	2	1	2	1	2	#NULL!	0	2	2	#NULL!	2	0	0
1	0	2	2	2	1	3	1	0	1	2	2	0	2	2	2	0	2	2	3	1	2	3090	2	1	2	1	2	#NULL!	0	2	2	#NULL!	2	0	0
4	0	2	2	2	1	2	2	0	1	1	1	0	4	3	2	0	2	2	3	1	2	2960	1	1	#NULL!	1	2	#NULL!	0	2	2	#NULL!	2	0	0
2	2	2	2	2	2	3	1	0	0	1	#NULL!	0	3	3	2	0	2	1	3	1	2	3210	2	1	2	1	1	1	0	2	2	1	2	0	1
2	0	1	2	2	1	2	1	0	0	1	2	1	3	1	2	0	2	1	3	1	2	2390	1	1	2	1	2	#NULL!	0	2	2	#NULL!	2	0	0
2	0	1	2	1	1	2	1	2	1	1	2	0	3	1	2	0	2	1	3	1	2	3685	2	1	2	1	2	#NULL!	0	2	2	#NULL!	2	0	0
1	0	1	1	1	1	3	1	0	0	1	1	0	3	2	2	1	1	3	3	1	2	3040	2	1	2	1	2	#NULL!	0	2	2	#NULL!	2	0	0
3	0	1	2	1	1	2	1	0	0	1	1	0	#NULL!	3	2	0	2	2	2	2	1	1900	1	1	2	1	1	1	0	1	2	3	2	0	1
1	2	2	1	2	2	2	1	0	0	1	1	0	3	4	1	0	2	3	3	1	2	3160	2	1	2	1	2	#NULL!	0	2	2	#NULL!	2	0	0
1	0	1	1	1	1	3	1	0	0	1	1	0	4	2	2	0	2	3	3	1	2	3290	2	1	2	1	2	#NULL!	0	2	2	#NULL!	2	0	0
1	0	1	2	1	1	2	1	0	0	1	1	0	2	1	2	0	2	1	3	1	2	3120	2	1	2	1	2	#NULL!	0	2	2	#NULL!	2	0	0
3	0	1	2	1	1	2	1	0	0	1	1	0	#NULL!	2	2	0	2	1	1	1	2	590	2	3	#NULL!	2	1	1	1	1	2	2	2	0	1
3	0	1	2	1	1	2	1	0	0	1	1	0	2	2	2	0	2	3	3	1	2	3485	2	1	2	1	2	#NULL!	0	2	2	#NULL!	2	0	0
2	0	2	2	2	1	2	2	0	0	1	1	0	3	3	1	0	2	1	3	1	2	3305	2	1	1	1	1	1	1	1	2	1	2	0	1
1	0	2	2	2	2	3	1	0	1	1	1	0	3	3	2	0	2	3	3	1	2	2200	1	1	2	1	2	#NULL!	0	2	2	#NULL!	2	0	0
1	0	2	1	2	2	3	2	0	0	1	1	0	2	3	2	0	1	1	3	1	2	2655	2	1	1	1	1	1	1	2	2	3	2	0	1
1	0	2	1	2	1	3	1	0	1	2	2	0	3	4	2	0	1	1	3	1	2	2935	2	1	2	1	2	#NULL!	0	2	2	#NULL!	2	0	0
1	0	1	2	2	1	2	1	0	0	1	2	0	4	1	2	0	2	1	3	1	2	3390	2	1	2	1	2	#NULL!	0	2	2	#NULL!	2	0	0
2	0	1	2	1	1	2	1	0	0	1	1	0	2	2	2	0	2	2	3	1	2	3400	2	1	2	1	1	1	0	2	2	1	2	0	1
4	0	1	1	2	1	2	1	0	0	1	1	1	4	4	2	0	2	1	3	2	2	3250	2	1	2	1	2	#NULL!	0	2	2	#NULL!	2	0	0
4	0	2	1	1	2	2	1	0	0	1	1	0	2	4	2	0	2	1	3	1	2	3175	2	1	#NULL!	1	2	#NULL!	0	2	2	#NULL!	2	0	0
2	0	1	2	2	1	2	1	2	0	1	1	0	4	2	2	0	2	1	3	1	2	3180	2	1	2	1	2	#NULL!	0	2	2	#NULL!	2	0	0
2	0	1	1	1	1	2	1	0	0	1	#NULL!	0	2	2	2	0	2	1	3	1	2	3470	2	1	2	1	2	#NULL!	0	2	2	#NULL!	2	0	0
2	2	2	2	2	1	2	1	0	1	1	#NULL!	0	2	3	2	0	2	1	3	1	2	2595	1	1	2	1	2	#NULL!	0	2	2	#NULL!	2	0	0
2	0	2	2	2	2	3	1	2	1	1	1	0	3	2	2	0	2	1	3	1	2	3375	2	1	2	1	2	#NULL!	0	2	2	#NULL!	2	0	0
1	0	2	2	2	2	3	1	0	0	1	1	0	1	3	2	0	2	1	3	1	2	3905	3	1	2	1	2	#NULL!	0	2	2	#NULL!	2	0	1
2	2	1	1	1	2	3	1	1	1	1	1	0	2	2	2	0	2	3	3	1	2	3385	2	1	2	1	1	1	0	1	2	1	2	0	1
3	2	2	1	2	2	3	1	1	1	1	1	0	#NULL!	2	1	0	2	1	2	1	2	2825	2	1	2	1	2	#NULL!	0	2	2	#NULL!	2	0	1
4	0	1	1	2	1	2	1	0	0	3	1	0	4	2	2	0	2	1	3	1	2	3320	2	1	2	1	2	#NULL!	0	2	2	#NULL!	2	0	0
2	0	1	2	1	1	2	1	0	1	1	#NULL!	0	2	1	1	0	2	1	3	1	2	3100	2	1	2	1	1	1	0	2	2	1	2	0	1
2	0	1	2	2	1	2	1	0	0	1	1	1	4	2	2	0	2	1	3	1	2	3145	2	1	2	1	2	#NULL!	0	2	2	#NULL!	2	0	0
1	2	1	1	2	1	2	1	0	0	1	1	0	4	2	2	0	2	1	3	1	2	3495	2	1	2	1	2	#NULL!	0	2	2	#NULL!	2	0	0
1	0	1	2	1	1	3	1	1	1	1	1	0	1	4	2	1	1	3	3	2	2	3360	2	1	2	1	2	#NULL!	0	2	2	#NULL!	2	0	0
2	0	1	2	2	1	2	1	0	0	1	1	0	1	2	2	0	2	1	3	1	2	2880	2	1	2	1	2	#NULL!	0	2	2	#NULL!	2	0	0
4	0	1	2	2	1	2	1	0	0	1	1	0	4	2	2	0	2	1	3	1	2	3125	2	1	2	1	2	#NULL!	0	2	2	#NULL!	2	0	0
5	0	2	1	1	2	3	2	0	0	1	#NULL!	0	3	2	2	0	2	1	2	1	2	2015	1	1	2	1	1	0	0	1	2	3	2	0	1
3	0	2	2	2	1	2	1	0	0	1	1	0	#NULL!	3	2	0	2	3	3	1	2	3800	3	1	2	1	2	#NULL!	0	2	2	#NULL!	2	0	1
5	0	2	1	2	2	3	2	0	0	1	2	0	1	2	2	0	2	3	3	1	2	3415	2	1	2	1	2	#NULL!	0	2	2	#NULL!	2	0	0
3	2	2	1	2	2	3	2	0	0	1	1	0	3	4	2	0	2	2	3	1	2	3500	2	1	2	1	2	#NULL!	0	2	2	#NULL!	2	0	0
1	0	1	2	1	1	3	1	0	0	1	1	0	4	2	2	0	2	1	3	1	2	3565	2	1	2	1	2	#NULL!	0	2	2	#NULL!	2	0	0
4	0	1	1	1	1	2	1	1	1	1	1	0	4	4	1	0	2	1	2	2	2	2375	2	1	2	1	2	#NULL!	0	1	2	#NULL!	2	0	1
1	0	2	1	2	1	3	2	0	0	1	1	0	1	1	2	0	2	3	3	2	2	3050	2	1	2	1	2	#NULL!	0	1	2	#NULL!	2	0	1
5	2	2	1	2	2	3	2	0	0	1	1	1	2	2	2	0	2	2	3	1	2	3195	2	1	2	1	2	#NULL!	0	2	2	#NULL!	2	0	0
3	0	2	2	2	1	1	1	0	0	1	1	0	#NULL!	4	1	0	1	3	3	2	1	2940	2	1	2	1	2	#NULL!	0	1	2	#NULL!	2	0	1
4	0	1	2	1	1	2	1	0	0	1	1	0	4	3	2	0	1	2	3	1	2	3265	2	1	2	1	2	#NULL!	0	2	2	#NULL!	2	0	0
1	0	2	2	1	1	3	1	0	1	2	2	0	1	3	1	0	2	3	3	1	2	3590	3	1	2	1	2	#NULL!	0	2	2	#NULL!	2	0	1
1	0	2	1	2	2	3	2	2	0	1	2	0	#NULL!	2	1	0	2	2	3	1	2	3140	2	1	2	1	2	#NULL!	0	2	2	#NULL!	2	0	0
2	0	1	1	1	1	3	2	0	0	1	2	0	3	4	1	0	2	1	3	1	2	3275	2	1	2	1	2	#NULL!	0	2	2	#NULL!	2	0	0
2	0	2	1	2	2	3	2	0	0	1	2	0	4	4	1	0	2	1	3	1	2	3275	2	1	#NULL!	1	2	#NULL!	0	2	2	#NULL!	2	0	0
2	2	1	1	2	1	3	1	#NULL!	0	1	1	0	2	3	1	0	2	1	3	1	2	3495	2	1	2	1	2	#NULL!	0	2	2	#NULL!	2	0	0
4	0	1	1	1	1	2	1	0	0	1	1	0	1	1	2	0	2	1	3	1	2	2600	1	1	2	1	1	1	0	2	2	1	2	0	1
3	0	1	2	1	1	2	1	0	0	1	1	0	#NULL!	3	2	0	2	1	3	1	2	3205	2	1	2	1	2	#NULL!	0	2	2	#NULL!	2	0	0
3	1	2	2	2	1	2	1	0	0	1	#NULL!	1	#NULL!	4	2	0	2	2	3	1	2	3005	2	1	2	1	2	#NULL!	0	2	2	#NULL!	2	0	0
4	0	1	1	2	1	2	1	0	0	1	1	0	1	1	2	0	2	1	3	1	2	2800	1	1	2	1	2	#NULL!	0	2	2	#NULL!	2	0	0
1	0	1	1	1	1	3	1	0	0	1	1	0	2	2	2	0	2	2	3	1	2	3065	2	1	2	1	2	#NULL!	0	2	2	#NULL!	2	0	0
5	2	2	2	1	2	3	2	0	0	1	2	0	1	3	2	0	2	2	1	2	2	1440	1	1	2	1	1	0	1	1	2	3	2	0	1
3	0	2	1	2	2	2	1	0	0	1	1	0	#NULL!	3	2	0	1	3	3	1	2	4050	3	1	2	1	2	#NULL!	0	2	2	#NULL!	2	1	1
1	0	2	1	2	2	2	1	0	1	1	#NULL!	0	#NULL!	1	2	0	2	1	3	#NULL!	2	3090	2	1	2	1	2	#NULL!	0	2	2	#NULL!	2	0	0
4	0	2	1	2	1	3	1	0	0	1	1	0	1	3	2	0	2	1	3	1	2	3750	3	1	2	1	2	#NULL!	0	2	2	#NULL!	2	0	1
2	0	1	2	1	1	2	1	0	0	1	1	0	4	2	2	0	2	1	3	1	2	3060	2	1	2	1	2	#NULL!	0	1	2	#NULL!	2	0	1
5	0	1	2	1	1	2	1	2	0	2	2	0	#NULL!	3	1	0	2	3	3	1	2	2770	1	1	2	1	2	#NULL!	0	2	2	#NULL!	2	0	0
5	0	2	1	2	2	3	2	0	0	2	1	0	3	2	1	0	2	2	3	1	2	3110	2	1	2	1	2	#NULL!	0	1	2	#NULL!	2	0	1
1	0	2	2	1	1	3	1	0	0	1	2	0	3	1	2	0	2	3	3	1	2	3045	2	1	2	1	2	#NULL!	0	2	2	#NULL!	2	0	0
2	2	1	2	2	1	2	1	0	0	1	1	0	1	3	2	0	2	1	3	1	2	2645	1	1	2	1	2	#NULL!	0	2	2	#NULL!	2	0	0
2	0	2	2	2	1	2	1	0	1	1	1	0	2	2	2	0	2	2	1	2	2	715	1	1	2	2	1	1	1	1	2	3	2	0	1
2	0	1	1	1	1	2	1	0	0	1	1	0	4	2	2	0	2	1	3	1	2	2930	2	1	2	1	2	#NULL!	0	2	2	#NULL!	2	0	0
1	0	1	2	2	2	3	1	0	0	1	2	0	#NULL!	2	2	0	2	1	3	1	2	3130	2	1	2	1	1	0	0	2	2	3	2	0	1
1	0	2	2	2	2	3	2	2	0	1	2	0	1	2	2	0	1	2	3	1	2	3120	2	1	2	1	2	#NULL!	0	2	2	#NULL!	2	0	0
4	0	2	1	2	2	3	2	0	1	1	1	0	3	4	1	1	1	1	3	1	2	3105	2	1	2	1	2	#NULL!	0	2	2	#NULL!	2	0	0
1	0	1	1	1	1	3	1	0	0	2	1	0	3	2	2	0	2	3	3	2	2	3475	2	1	2	1	2	#NULL!	0	2	2	#NULL!	1	0	0
1	0	1	2	2	1	3	1	0	0	1	2	1	4	4	2	0	1	1	3	2	2	3005	2	1	2	1	2	#NULL!	0	2	2	#NULL!	2	0	0
1	0	1	1	2	1	3	1	1	0	2	2	0	2	1	2	0	2	1	3	1	2	3150	2	1	2	1	2	#NULL!	0	2	2	#NULL!	2	0	0
1	0	1	2	2	1	3	1	0	0	1	2	0	3	3	1	0	2	1	3	1	2	2860	2	1	2	1	2	#NULL!	0	1	2	#NULL!	2	0	1
3	0	2	2	2	1	2	1	0	1	1	1	0	#NULL!	2	2	0	2	2	2	3	2	2680	2	1	2	1	2	#NULL!	0	1	2	#NULL!	2	0	1
4	0	1	2	2	1	2	1	0	0	2	#NULL!	0	4	1	2	0	2	1	3	1	1	3220	2	1	2		2	#NULL!	0	1	2	#NULL!	2	0	1
5	0	2	1	2	2	3	2	0	0	2	1	0	#NULL!	1	2	0	2	1	1	1	2	1620	3	1	2	1	1	1	1	1	2	3	2	0	1
5	0	2	1	2	2	3	2	0	0	1	1	0	2	2	2	0	2	2	3	1	2	2880	2	1	2	1	2	#NULL!	0	2	2	#NULL!	2	0	0
2	0	2	1	1	2	3	1	0	0	1	1	0	3	1	2	0	2	1	2	1	2	1860	1	1	2	1	1	0	0	2	2	3	2	0	1
3	2	2	2	2	1	3	1	0	0	1	1	1	#NULL!	3	2	0	2	2	3	1	2	2500	2	1	2	1	2	#NULL!	0	1	2	#NULL!	2	0	1
1	0	1	1	2	1	2	1	0	1	1	1	1	1	4	2	1	1	2	3	3	2	3585	3	1	2	1	2	#NULL!	0	2	2	#NULL!	1	0	1
5	0	1	2	1	2	2	2	0	0	1	2	0	4	3	2	0	2	2	2	1	2	2760	3	1	2	1	1	1	0	2	2	3	2	0	1
4	0	1	2	1	1	2	1	0	0	1	1	0	1	1	2	0	2	1	3	1	2	2955	2	1	2	1	2	#NULL!	0	2	2	#NULL!	2	0	0
4	0	1	2	2	1	2	1	1	0	1	1	0	2	2	2	0	2	3	3	1	2	2965	2	1	2	1	2	#NULL!	0	2	2	#NULL!	2	0	0
2	0	1	1	2	1	2	1	0	0	1	1	0	4	3	2	0	2	2	3	1	2	4815	3	1	2	1	2	#NULL!	0	2	2	#NULL!	1	1	1
2	0	2	2	2	1	2	1	0	0	1	#NULL!	0	3	4	2	0	2	2	3	1	2	3605	2	1	2	1	2	#NULL!	0	1	2	#NULL!	2	0	1
3	2	1	2	2	1	2	1	0	1	2	2	0	#NULL!	2	2	0	2	2	3	1	2	3610	2	1	2	1	2	#NULL!	0	1	2	#NULL!	2	0	1
3	0	1	2	2	1	2	1	0	0	1	3	0	#NULL!	3	2	0	2	1	1	1	2	2340	3	1	2	1	1	1	1	1	2	1	2	0	1
3	0	1	2	1	1	2	1	0	0	1	1	0	#NULL!	3	1	0	2	2	2	2	1	2505	2	1	2	1	2	#NULL!	0	1	2	#NULL!	2	0	1
3	0	2	2	2	1	2	1	0	0	1	1	0	#NULL!	3	2	0	2	2	3	1	2	3528	2	1	2	1	2	#NULL!	0	2	2	#NULL!	2	0	0
3	0	2	2	2	1	2	1	0	0	1	1	0	#NULL!	3	2	0	2	2	3	1	2	2990	2	1	2	1	2	#NULL!	0	2	2	#NULL!	2	0	0
3	0	2	1	1	1	3	1	0	0	1	#NULL!	0	3	2	2	0	2	2	3	2	1	2430	1	1	2	1	2	#NULL!	0	1	2	#NULL!	2	0	1
4	0	1	2	2	1	1	1	0	0	1	1	0	1	2	2	0	2	1	3	1	2	2635	1	1	2	1	2	#NULL!	0	2	2	#NULL!	2	0	0
5	0	1	1	2	1	2	1	2	0	1	1	0	2	2	2	0	2	1	3	1	2	3605	3	1	2	1	2	#NULL!	0	2	2	#NULL!	2	0	1
5	2	2	1	2	2	3	1	0	1	2	2	1	4	3	1	0	2	1	3	1	2	3360	2	1	2	1	2	#NULL!	0	2	2	#NULL!	2	0	0
5	0	1	1	2	1	2	1	0	0	4	1	0	#NULL!	4	2	0	2	1	3	2	1	2195	1	1	2	1	2	#NULL!	0	2	1	#NULL!	2	0	0
5	0	1	2	1	1	2	1	0	0	1	1	0	2	2	2	0	2	2	3	1	2	2330	1	1	2	1	1	0	0	2	1	3	1	0	1
4	0	1	1	2	1	2	1	0	0	1	1	0	4	4	1	0	2	2	3	1	2	3645	2	1	2	1	2	#NULL!	0	2	2	#NULL!	2	0	0
5	0	2	1	2	2	3	2	0	0	1	1	0	1	1	2	0	1	2	3	2	2	3085	2	1	2	1	2	#NULL!	0	2	2	#NULL!	2	0	0
2	0	1	2	1	1	2	1	0	0	1	2	0	4	3	2	0	2	1	3	1	2	3395	2	1	2	1	2	#NULL!	0	1	2	#NULL!	2	0	1
2	0	1	2	2	1	3	1	0	0	1	1	0	4	1	2	0	2	1	3	1	2	3310	2	1	2	1	2	#NULL!	0	2	2	#NULL!	2	0	0
3	0	1	2	1	1	3	1	0	0	1	1	0	#NULL!	3	2	1	1	2	3	1	2	3854	3	1	2	1	2	#NULL!	0	2	2	#NULL!	2	0	1
3	0	1	2	2	2	2	1	0	0	1	1	0	1	2	2	0	2	1	3	1	2	3740	2	1	2	1	2	#NULL!	0	2	2	#NULL!	2	0	0
4	0	2	1	2	1	2	1	1	1	1	1	0	1	3	2	0	2	3	3	3	2	3240	2	1	2	1	2	#NULL!	0	2	2	#NULL!	2	0	0
5	0	2	1	1	2	3	2	0	1	1	1	0	1	2	2	0	2	2	3	1	2	4070	3	1	2	1	2	#NULL!	0	2	2	#NULL!	2	1	1
4	0	2	2	2	2	3	1	0	0	1	#NULL!	0	1	2	2	0	2	1	3	2	2	3565	2	1	2	1	2	#NULL!	0	1	2	#NULL!	2	0	1
3	0	1	2	1	1	2	1	0	0	1	1	0	#NULL!	1	2	0	2	1	3	1	2	3510	2	1	2	1	2	#NULL!	0	2	2	#NULL!	2	0	0
4	0	2	1	2	1	2	1	0	0	1	1	0	1	4	2	0	2	1	3	1	2	3430	2	1	1	1	2	#NULL!	1	1	2	#NULL!	2	0	1
3	0	2	1	2	2	3	2	0	0	1	#NULL!	0	#NULL!	3	2	0	2	2	3	1	2	2815	1	1	2	1	2	#NULL!	0	2	2	#NULL!	2	0	0
3	0	2	2	2	1	2	1	0	0	1	#NULL!	0	#NULL!	3	2	0	2	1	3	1	2	3200	2	1	2	1	2	#NULL!	0	2	2	#NULL!	2	0	0
3	0	2	2	2	1	2	1	0	0	1	2	0	#NULL!	3	2	0	2	3	3	1	2	3680	2	1	2	1	2	#NULL!	0	2	2	#NULL!	2	0	0
3	0	1	2	2	1	2	1	1	1	1	#NULL!	0	#NULL!	4	2	0	2	1	3	1	2	3100	2	1	2	1	2	#NULL!	0	2	2	#NULL!	2	0	0
1	0	2	2	2	1	2	1	0	0	1	1	0	2	2	1	0	2	3	3	1	2	3695	2	1	2	1	2	#NULL!	0	2	2	#NULL!	2	0	0
4	0	1	1	1	1	2	1	2	0	2	1	1	1	2	2	0	2	1	3	1	2	3000	2	1	2	1	2	#NULL!	0	2	2	#NULL!	2	0	0
2	2	2	2	2	2	3	2	0	1	2	2	0	3	2	2	0	2	3	2	1	2	3680	3	1	2	1	2	#NULL!	0	1	2	#NULL!	2	0	1
2	2	2	2	2	1	2	1	0	0	1	1	0	3	4	2	0	2	2	3	1	2	3145	2	1	2	1	2	#NULL!	0	2	2	#NULL!	2	0	0
1	0	2	2	2	1	2	1	0	1	1	1	0	3	2	2	0	1	2	3	1	2	3265	2	1	2	1	2	#NULL!	0	2	2	#NULL!	2	0	0
2	0	2	2	2	1	2	1	0	1	1	1	0	2	1	2	0	2	2	2	2	2	2345	2	1	2	1	1	1	0	2	2	3	2	0	1
3	0	1	2	2	1	2	1	0	0	1	2	0	#NULL!	3	1	0	2	1	3	1	2	3390	2	1	2	1	2	#NULL!	0	1	2	#NULL!	2	0	1
3	0	1	2	1	1	2	1	0	0	1	1	0	#NULL!	1	2	0	2	1	3	1	2	2580	1	1	2	1	2	#NULL!	0	1	2	#NULL!	2	0	1
1	0	2	1	2	2	3	1	0	0	1	1	0	4	1	2	0	2	2	3	1	2	3280	2	1	2	1	2	#NULL!	0	2	2	#NULL!	2	0	0
3	0	1	2	2	1	2	1	0	0	1	1	0	#NULL!	4	2	0	2	3	3	1	1	2970	2	1	2	1	2	#NULL!	0	1	2	#NULL!	2	0	1
3	0	1	2	1	1	2	1	0	0	2	2	0	#NULL!	2	2	0	2	1	3	1	2	3680	2	1	2	1	2	#NULL!	0	2	2	#NULL!	2	0	0
1	0	1	1	2	2	3	1	0	0	1	2	0	4	3	2	0	2	1	3	1	2	3870	3	1	2	1	2	#NULL!	0	2	2	#NULL!	2	0	1
1	0	1	2	2	1	3	1	0	0	1	1	0	4	2	2	1	1	3	3	2	1	2990	2	1	2	1	2	#NULL!	0	2	2	#NULL!	2	0	0
2	0	2	2	2	1	2	1	2	0	1	1	0	3	1	2	0	2	1	3	1	2	3475	2	1	2	1	2	#NULL!	0	2	2	#NULL!	2	0	0
1	0	2	1	2	2	3	1	0	0	1	1	1	3	2	2	1	1	1	3	1	2	3120	2	1	2	1	2	#NULL!	0	2	2	#NULL!	2	0	0
2	0	1	2	2	1	3	1	0	0	1	1	0	4	1	2	0	2	1	3	1	2	2895	2	1	2	1	2	#NULL!	0	1	2	#NULL!	2	0	1
2	0	1	2	2	1	1	1	0	0	1	1	0	2	2	2	0	2	1	3	1	2	3145	2	1	#NULL!	1	2	#NULL!	0	2	2	#NULL!	2	0	0
2	0	2	2	2	1	2	1	2	0	1	2	0	1	4	2	0	2	1	3	1	2	3420	2	1	2	1	2	#NULL!	0	2	2	#NULL!	2	0	0
3	0	2	2	1	1	2	1	0	1	1	1	0	#NULL!	3	2	0	2	3	3	1	2	4025	2	1	2	1	2	#NULL!	0	2	2	#NULL!	2	1	1
1	0	1	1	1	1	3	1	0	0	2	1	1	4	2	2	0	2	1	3	1	2	#NULL!	#NULL!	1	#NULL!	1	2	#NULL!	0	2	2	#NULL!	2	#NULL!	0
4	0	2	1	2	2	3	1	0	0	1	1	0	1	1	2	0	2	2	3	1	2	3350	2	1	2	1	2	#NULL!	0	2	2	#NULL!	2	0	0
5	0	2	1	2	2	3	2	0	0	1	2	0	1	3	2	0	2	3	3	1	2	3645	3	1	2	1	2	#NULL!	0	2	2	#NULL!	2	0	1
5	0	2	2	2	2	3	2	1	1	1	#NULL!	0	3	2	2	0	1	2	3	1	2	2560	1	1	2	1	2	#NULL!	0	2	2	#NULL!	2	0	0
1	0	1	1	2	2	3	1	0	1	2	2	0	2	2	2	0	2	1	3	1	2	3720	3	1	2	1	2	#NULL!	0	2	2	#NULL!	2	0	1
2	0	1	2	2	1	2	1	0	0	1	1	0	4	1	2	0	2	1	3	1	2	2720	2	1	2	1	1	1	0	2	2	1	2	0	1
3	2	2	2	2	1	2	1	0	0	1	1	0	#NULL!	2	1	0	2	3	3	1	2	2595	1	1	2	1	2	#NULL!	0	2	2	#NULL!	2	0	0
1	0	1	1	1	1	2	1	0	0	4	2	0	#NULL!	2	2	0	2	1	3	2	2	2990	2	1	2	1	2	#NULL!	0	2	2	#NULL!	2	0	0
3	0	1	2	1	1	1	1	0	0	1	1	0	#NULL!	2	2	0	2	1	3	1	2	2900	1	1	2	1	2	#NULL!	0	2	2	#NULL!	2	0	0
3	2	2	1	2	1	2	1	0	1	1	1	1	#NULL!	4	2	0	2	2	3	1	1	2625	1	1	2	1	2	#NULL!	0	2	2	#NULL!	2	0	0
1	0	2	2	2	2	2	1	0	0	1	#NULL!	0	3	3	1	0	1	1	2	2	2	2640	2	1	2	1	2	#NULL!	0	1	2	#NULL!	2	0	1
1	0	1	2	1	1	2	1	0	0	1	1	0	3	2	2	0	2	1	3	1	2	2725	1	1	2	1	2	#NULL!	0	1	2	#NULL!	2	0	1
2	0	1	2	2	1	1	1	0	0	1	1	0	2	4	2	0	2	2	3	1	2	2715	1	1	2	1	2	#NULL!	0	2	2	#NULL!	2	0	0
1	0	1	1	2	1	2	1	0	0	1	1	1	3	1	1	0	2	3	3	1	2	2915	2	1	2	1	2	#NULL!	0	2	2	#NULL!	2	0	0
1	0	1	2	1	1	2	1	0	0	1	1	0	1	4	2	0	2	1	3	1	2	3295	2	1	2	1	1	1	0	2	2	3	2	0	1
1	2	2	2	2	1	3	1	0	0	1	1	0	4	2	2	0	2	2	3	2	2	3645	2	1	2	1	1	0	0	2	2	2	2	0	1
2	0	1	1	2	1	2	1	1	1	1	1	0	1	2	2	0	2	1	3	1	2	2995	2	1	2	1	1	1	0	1	2	2	2	0	1
1	0	1	2	2	1	3	1	0	0	1	2	0	2	3	2	0	2	1	3	2	2	3185	2	1	2	1	2	#NULL!	0	2	2	#NULL!	2	0	0
1	0	2	1	2	1	3	1	0	0	1	1	0	4	2	2	0	1	1	3	1	2	3485	2	1	2	1	2	#NULL!	0	2	2	#NULL!	2	0	0
5	0	2	1	2	2	3	2	0	0	1	1	0	3	2	2	0	2	3	3	1	2	2975	2	1	2	1	2	#NULL!	0	2	2	#NULL!	2	0	0
2	0	1	2	2	2	2	1	0	0	1	2	0	3	2	2	0	2	1	3	1	2	3535	2	1	2	1	2	#NULL!	0	2	2	#NULL!	1	0	0
2	0	1	2	2	1	3	1	0	0	1	#NULL!	1	1	2	2	0	2	1	2	1	2	2200	1	1	2	1	1	1	0	1	2	2	2	0	1
3	0	1	2	1	1	2	1	0	0	1	#NULL!	0	#NULL!	1	2	0	2	1	3	2	2	4136	3	1	2	1	2	#NULL!	0	3	2	#NULL!	2	1	1
4	0	1	2	2	2	3	1	0	0	1	1	0	4	2	2	0	2	1	3	1	2	3330	2	1	2	1	2	#NULL!	0	1	2	#NULL!	2	0	1
1	0	1	2	2	1	3	1	0	0	1	1	0	4	2	2	0	2	1	3	1	2	3350	2	1	2	1	2	#NULL!	0	2	2	#NULL!	2	0	0
5	2	1	2	1	1	3	1	0	0	2	#NULL!	0	#NULL!	3	2	1	1	3	3	1	1	3560	3	1	2	1	2	#NULL!	0	2	2	#NULL!	1	0	1
5	0	2	2	#NULL!	2	3	2	0	0	1	1	0	2	3	2	0	2	3	3	1	2	2905	2	1	2	1	2	#NULL!	0	2	2	#NULL!	2	0	0
1	0	1	1	1	2	3	1	0	0	1	#NULL!	0	4	3	2	0	2	1	3	2	2	3460	3	1	2	1	2	#NULL!	0	2	2	#NULL!	2	0	1
3	0	1	2	1	1	2	1	0	0	1	#NULL!	0	#NULL!	2	2	0	2	1	3	3	2	3040	2	1	2	1	2	#NULL!	0	1	2	#NULL!	2	0	1
3	2	1	2	2	2	2	1	0	0	1	1	0	#NULL!	3	1	0	2	3	3	1	1	3295	2	1	2	1	2	#NULL!	0	1	2	#NULL!	2	0	1
4	0	2	1	2	2	3	1	0	1	1	1	0	1	2	2	0	2	1	3	1	2	2525	1	1	2	1	2	#NULL!	0	2	2	#NULL!	2	0	0
2	0	2	2	1	2	3	1	0	0	1	#NULL!	0	1	2	2	0	2	1	3	1	2	2910	2	1	2	1	2	#NULL!	0	2	2	#NULL!	2	0	0
5	2	2	2	1	1	2	1	2	1	3	#NULL!	0	4	2	2	0	2	3	3	1	2	3690	2	1	2	1	2	#NULL!	0	2	2	#NULL!	2	0	0
1	0	2	1	2	2	3	1	0	0	1	1	0	3	4	2	0	2	2	1	1	2	1195	1	1	2	1	1	0	1	1	2	3	2	0	1
1	2	2	1	2	1	3	2	0	1	1	2	0	3	3	2	0	2	3	3	1	2	3430	2	1	2	1	2	#NULL!	0	2	2	#NULL!	2	0	0
1	0	2	1	2	1	2	1	0	0	2	2	1	3	2	1	0	2	2	3	2	2	3425	2	1	#NULL!	1	2	#NULL!	0	2	2	#NULL!	2	0	0
2	0	1	2	1	1	2	1	0	0	1	1	0	2	1	2	0	2	1	3	1	2	2990	2	1	2	1	2	#NULL!	0	2	2	#NULL!	2	0	0
2	0	1	2	2	1	3	1	0	0	1	2	1	#NULL!	3	1	0	1	3	3	1	1	2580	2	1	2	1	1	1	0	1	2	1	2	0	1
1	0	1	1	1	1	2	1	0	0	4	1	0	#NULL!	1	2	0	2	1	3	1	2	2680	2	1	2	1	2	#NULL!	0	2	2	#NULL!	2	0	0
3	0	1	2	2	1	2	1	0	0	2	#NULL!	0	4	4	2	0	1	2	3	1	2	3935	2	1	2	1	2	#NULL!	0	2	2	#NULL!	2	0	0
2	0	1	2	2	1	2	1	0	0	1	#NULL!	0	4	2	2	0	2	3	3	2	2	3215	2	1	2	1	2	#NULL!	0	1	2	#NULL!	1	0	1
2	2	1	2	2	1	2	1	0	0	1	1	0	2	2	1	0	2	1	3	1	2	2835	2	1	2	1	2	#NULL!	0	2	2	#NULL!	2	0	0
4	0	2	2	2	2	3	1	0	0	1	1	0	3	2	2	0	2	2	3	1	1	3470	2	1	2	1	1	0	0	2	2	2	2	0	1
1	0	2	1	2	2	3	2	0	1	1	1	0	2	4	2	0	2	1	2	1	2	3200	3	1	2	1	2	#NULL!	0	2	2	#NULL!	2	0	1
2	0	1	2	2	1	3	1	0	0	1	1	0	2	3	2	0	2	1	3	1	2	3070	2	1	#NULL!	1	2	#NULL!	0	2	2	#NULL!	2	0	0
2	0	1	2	2	2	2	1	0	0	1	2	1	2	3	2	0	2	1	3	1	2	3620	2	1	2	1	2	#NULL!	0	2	2	#NULL!	2	0	0
1	0	1	2	2	1	2	1	0	0	1	1	0	4	2	2	0	2	1	3	1	2	3080	2	1	2	1	2	#NULL!	0	2	2	#NULL!	2	0	0
3	0	1	2	2	1	2	1	0	0	1	#NULL!	0	#NULL!	1	2	0	2	1	3	1	2	2685	1	1	2	1	2	#NULL!	0	2	2	#NULL!	2	0	0
3	0	2	2	2	1	2	1	0	0	1	1	0	#NULL!	3	2	0	2	3	3	1	2	3380	3	1	#NULL!	1	2	#NULL!	0	2	2	#NULL!	2	0	1
5	0	2	1	1	2	3	2	2	1	2	1	0	4	2	1	0	2	2	3	1	2	3280	2	1	2	1	2	#NULL!	0	2	2	#NULL!	2	0	0
3	0	2	2	1	1	2	1	0	0	1	1	0	#NULL!	3	2	0	2	1	1	1	2	1630	1	1	1	2	1	1	1	1	2	3	2	0	1
5	0	1	2	1	1	2	1	0	1	1	1	1	2	1	2	0	2	1	3	1	2	2595	1	1	2	1	2	#NULL!	0	2	2	#NULL!	2	0	0
2	0	2	2	2	2	3	1	0	1	2	2	0	2	4	1	0	2	2	3	1	1	3645	3	1	2	1	2	#NULL!	0	1	2	#NULL!	2	0	1
2	0	1	2	2	1	2	1	0	0	1	1	0	4	3	2	0	2	1	3	1	2	2680	2	1	2	1	2	#NULL!	0	2	2	#NULL!	2	0	0
5	0	2	2	2	2	3	2	0	0	1	1	0	2	3	2	0	2	2	3	1	2	3290	2	1	2	1	2	#NULL!	0	2	2	#NULL!	2	0	0
2	2	1	2	2	1	2	1	0	0	1	#NULL!	0	4	2	2	0	2	1	3	2	2	2910	1	1	2	1	2	#NULL!	0	1	2	#NULL!	1	0	1
1	0	2	1	2	1	3	1	0	0	1	1	0	2	3	2	0	1	1	3	1	2	3560	3	1	2	1	2	#NULL!	0	2	2	#NULL!	2	0	1
1	0	1	2	2	1	2	1	0	0	2	2	0	1	2	2	0	2	1	3	1	2	4070	3	1	2	1	2	#NULL!	0	2	2	#NULL!	2	1	1
1	0	1	2	1	2	3	1	2	0	1	1	0	3	2	2	0	2	1	3	1	2	2575	1	1	2	1	2	#NULL!	0	2	2	#NULL!	2	0	0
1	2	1	1	1	2	2	1	0	0	2	1	0	2	4	1	1	1	1	3	2	2	3025	2	1	2	1	2	#NULL!	0	2	2	#NULL!	2	0	0
1	0	2	2	1	2	3	1	0	0	1	1	0	3	4	2	0	2	1	3	1	2	2975	2	1	2	1	2	#NULL!	0	2	2	#NULL!	2	0	0
1	0	2	1	2	2	3	1	0	1	1	1	0	4	3	2	0	2	1	3	1	2	3060	2	1	2	1	2	#NULL!	0	2	2	#NULL!	2	0	0
1	2	2	1	1	1	2	1	0	0	1	1	0	3	2	2	0	2	1	3	1	2	3105	2	1	2	1	2	#NULL!	0	2	2	#NULL!	2	0	0
3	0	1	2	2	1	2	1	0	1	1	1	0	#NULL!	4	2	0	2	3	3	1	2	4170	3	1	2	1	2	#NULL!	0	2	2	#NULL!	2	1	1
3	0	1	2	1	1	2	1	0	0	1	1	0	#NULL!	2	1	0	2	3	3	1	2	3300	3	1	2	1	2	#NULL!	0	2	2	#NULL!	2	0	1
1	0	1	1	1	1	3	1	0	0	1	1	0	4	1	2	0	2	3	3	1	2	2885	2	1	2	1	2	#NULL!	0	2	2	#NULL!	2	0	0
5	0	2	1	2	2	3	2	0	0	1	1	1	2	2	1	0	2	1	3	1	2	2744	2	1	2	1	2	#NULL!	0	2	2	#NULL!	2	0	0
2	2	1	1	2	1	2	1	0	1	1	1	0	2	3	2	0	2	1	3	1	2	2475	1	1	2	1	1	1	0	3	2	1	2	0	1
2	0	1	2	2	1	2	1	2	0	1	#NULL!	0	3	2	1	0	2	3	3	1	2	3530	2	1	2	1	2	#NULL!	0	2	2	#NULL!	2	0	0
2	0	1	1	2	1	2	1	0	0	1	1	0	2	2	2	0	2	1	3	1	2	3215	2	1	2	1	2	#NULL!	0	1	2	#NULL!	2	0	1
2	0	1	2	1	1	3	1	2	0	1	2	0	4	1	2	0	2	1	3	2	1	2280	1	1	2	1	2	#NULL!	0	1	2	#NULL!	2	0	1
2	0	1	2	2	2	2	1	0	1	1	1	0	3	2	2	0	2	1	3	1	2	4025	3	1	2	1	2	#NULL!	0	2	2	#NULL!	2	1	1
1	0	1	1	2	1	3	1	0	0	1	2	1	1	1	2	0	2	1	3	1	2	3250	2	1	2	1	2	#NULL!	0	2	2	#NULL!	2	0	0
2	0	1	2	2	1	2	1	0	0	1	2	0	4	1	2	0	2	1	3	1	2	3400	2	1	#NULL!	1	2	#NULL!	0	1	2	#NULL!	2	0	1
2	0	2	2	2	1	2	1	2	0	1	1	0	3	4	1	0	2	3	3	1	2	2780	1	1	2	1	2	#NULL!	0	2	2	#NULL!	2	0	0
2	0	2	2	1	2	2	1	0	0	1	#NULL!	0	3	3	2	0	2	2	3	1	2	3538	3	1	#NULL!	1	2	#NULL!	0	2	2	#NULL!	2	0	1
2	2	2	1	2	2	2	1	1	1	1	1	0	3	4	1	0	1	1	3	1	1	3150	2	1	2	1	1	1	0	2	2	1	2	0	1
3	0	2	2	2	2	3	1	0	0	1	1	0	#NULL!	3	1	0	2	3	3	1	2	3520	2	1	2	1	2	#NULL!	0	2	2	#NULL!	2	0	0
3	0	1	2	1	1	2	1	0	0	1	1	0	#NULL!	4	2	0	2	2	3	1	2	2980	2	1	2	1	2	#NULL!	0	2	2	#NULL!	2	0	0
5	0	1	2	2	1	2	1	0	1	4	#NULL!	0	4	3	2	0	2	3	3	1	2	3630	2	1	2	1	2	#NULL!	0	2	2	#NULL!	1	0	0
4	0	1	1	1	1	2	1	0	0	1	1	0	4	1	2	0	2	1	3	1	2	2710	1	1	2	1	2	#NULL!	0	2	2	#NULL!	2	0	0
1	0	2	1	2	1	3	2	0	0	1	#NULL!	1	1	3	1	0	2	2	3	1	2	3215	2	1	2	1	2	#NULL!	0	2	2	#NULL!	2	0	0
5	0	2	1	2	2	3	1	0	1	1	1	0	3	2	2	0	2	1	3	1	2	3145	3	1	2	1	2	#NULL!	0	2	2	#NULL!	2	0	1
2	0	1	2	1	1	2	1	0	0	2	#NULL!	0	#NULL!	2	2	0	2	1	3	1	2	3305	3	1	2	1	2	#NULL!	0	1	2	#NULL!	2	0	1
1	0	1	2	2	1	3	1	0	0	1	2	0	2	4	2	0	2	1	2	3	2	2700	2	1	2	1	2	#NULL!	0	1	2	#NULL!	2	0	1
5	2	2	2	2	2	3	2	1	0	2	#NULL!	0	4	4	1	0	2	2	3	1	2	3245	2	1	2	1	2	#NULL!	0	1	2	#NULL!	2	0	1
5	0	1	2	1	1	2	1	0	0	1	#NULL!	0	1	2	2	0	2	3	3	1	2	3115	2	1	2	1	2	#NULL!	0	2	2	#NULL!	1	0	0
5	0	2	2	2	2	3	2	0	0	1	1	0	3	4	2	0	2	2	2	1	2	2550	2	1	2	1	2	#NULL!	0	1	2	#NULL!	2	0	1
2	0	1	2	2	1	2	1	0	0	1	#NULL!	0	#NULL!	1	2	0	2	1	3	1	2	2830	2	1	2	1	2	#NULL!	0	2	2	#NULL!	2	0	0
2	0	2	2	2	2	3	1	0	1	1	1	0	2	1	2	0	2	1	3	1	2	2504	2	1	2	1	2	#NULL!	0	2	2	#NULL!	2	0	0
1	2	1	1	1	1	3	1	0	0	1	1	0	2	2	2	0	2	1	3	1	2	3060	2	1	2	1	2	#NULL!	0	2	2	#NULL!	1	0	0
3	0	2	2	2	1	2	1	0	0	1	1	0	#NULL!	2	1	0	2	1	3	1	2	3140	2	1	2	1	2	#NULL!	0	2	2	#NULL!	2	0	0
3	0	1	2	1	1	2	1	0	0	1	1	0	#NULL!	4	2	0	2	1	3	1	2	3560	2	1	2	1	2	#NULL!	0	1	2	#NULL!	2	0	1
3	0	1	1	1	1	2	1	0	0	1	1	0	2	1	2	0	2	1	3	1	2	3100	2	1	2	1	2	#NULL!	0	2	2	#NULL!	2	0	0
1	0	1	1	2	1	3	1	0	1	1	1	0	3	2	2	0	1	1	3	1	2	2870	2	1	2	1	2	#NULL!	0	2	2	#NULL!	2	0	0
3	0	2	1	2	2	3	2	0	1	1	1	0	3	3	2	0	2	2	3	1	2	3800	3	1	2	1	2	#NULL!	0	2	2	#NULL!	2	0	1
5	0	2	1	2	1	2	1	2	0	1	#NULL!	0	1	3	2	0	2	1	3	1	2	2955	1	1	2	1	2	#NULL!	0	2	2	#NULL!	2	0	0
2	2	2	2	2	1	2	1	0	0	1	1	1	3	4	1	0	2	3	3	1	2	2885	2	1	2	1	2	#NULL!	0	2	2	#NULL!	2	0	0
1	0	1	1	1	2	3	1	2	1	2	2	0	2	3	2	0	2	2	3	1	2	3505	2	1	2	1	2	#NULL!	0	2	2	#NULL!	2	0	0
2	0	2	2	2	1	2	1	0	0	2	2	0	1	4	2	0	1	2	3	1	2	2680	1	1	2	1	1	1	0	2	2	1	2	0	1
2	2	1	2	1	2	3	1	0	1	1	#NULL!	0	1	4	2	0	2	3	3	1	1	4320	3	1	2	1	1	1	0	2	2	2	2	1	1
3	0	1	2	2	1	1	1	0	0	1	1	0	#NULL!	2	2	0	2	2	3	1	2	3700	3	1	2	1	2	#NULL!	0	2	2	#NULL!	2	0	1
3	0	2	2	2	1	2	1	0	0	1	1	1	4	4	2	0	2	2	3	1	2	3810	2	1	2	1	2	#NULL!	0	2	2	#NULL!	2	0	0
4	0	2	1	2	1	3	1	0	1	1	1	0	2	2	2	0	2	1	2	1	2	2240	2	1	2	1	1	0	0	2	2	1	2	0	1
2	0	1	2	2	1	2	1	0	1	1	1	0	4	3	2	0	2	1	3	1	2	3415	2	1	2	1	2	#NULL!	0	1	2	#NULL!	1	0	1
1	0	2	2	2	2	3	2	0	0	1	1	0	3	4	1	1	1	2	3	1	2	3300	2	1	2	1	2	#NULL!	0	2	2	#NULL!	2	0	0
2	0	1	1	2	1	2	1	0	0	1	1	0	1	2	2	0	2	3	3	1	2	2940	2	1	2	1	2	#NULL!	0	1	2	#NULL!	2	0	1
5	0	2	1	2	2	2	2	0	0	1	1	0	1	2	2	0	2	3	2	2	2	2835	3	1	2	1	2	#NULL!	0	2	2	#NULL!	2	0	1
3	0	1	1	2	1	2	1	0	0	1	1	0	4	2	2	0	2	1	3	1	2	3900	2	1	2	1	1	1	0	1	2	2	2	0	1
2	2	2	2	2	1	3	1	0	1	1	2	1	1	4	1	0	2	2	3	1	2	3990	3	1	2	1	1	1	0	2	2	1	2	0	1
2	0	1	2	1	1	2	1	0	0	1	#NULL!	0	3	1	2	0	2	1	3	1	2	3180	2	1	#NULL!	1	2	#NULL!	0	2	2	#NULL!	2	0	0
2	0	1	2	1	1	3	1	0	0	1	#NULL!	0	3	2	1	0	2	3	3	1	2	3725	3	1	2	1	2	#NULL!	0	2	2	#NULL!	2	0	1
2	0	1	2	2	1	3	1	0	0	1	1	0	3	3	2	0	2	1	3	1	2	3445	2	1	2	1	2	#NULL!	0	2	2	#NULL!	2	0	0
2	0	2	2	1	2	3	1	0	1	2	1	0	#NULL!	3	2	0	2	3	3	1	2	3750	2	1	#NULL!	1	2	#NULL!	0	2	2	#NULL!	2	0	0
2	0	1	2	1	2	3	1	0	0	1	1	0	3	2	2	0	2	3	3	1	2	3255	2	1	2	1	1	1	0	2	2	1	2	0	1
2	0	1	2	1	1	1	1	0	0	1	#NULL!	0	2	2	1	0	1	1	3	1	2	2860	2	1	2	1	2	#NULL!	0	2	2	#NULL!	2	0	0
1	0	2	1	2	2	3	1	0	0	1	1	0	4	3	2	0	2	1	3	1	2	3155	2	1	2	1	2	#NULL!	0	2	2	#NULL!	2	0	0
3	0	2	2	2	2	2	1	0	0	1	1	0	#NULL!	3	2	0	2	2	3	1	2	3525	2	1	#NULL!	1	2	#NULL!	0	2	2	#NULL!	2	0	0
2	0	2	1	1	1	2	1	2	0	1	1	1	1	2	2	0	2	1	3	1	2	3440	2	1	2	1	2	#NULL!	0	1	2	#NULL!	2	0	1
5	0	2	1	2	2	3	2	0	0	1	1	0	1	3	2	0	2	3	3	1	1	3675	2	1	2	1	2	#NULL!	0	2	2	#NULL!	2	0	0
2	0	1	2	2	1	3	1	0	0	1	1	1	#NULL!	3	2	0	2	3	3	2	2	3580	2	1	2	1	2	#NULL!	0	3	2	#NULL!	1	0	0
2	0	1	1	1	1	3	1	0	0	2	2	1	2	2	2	0	2	1	3	1	2	2975	2	1	2	1	2	#NULL!	0	2	2	#NULL!	2	0	0
1	0	2	2	2	1	3	1	0	0	1	1	0	2	3	1	0	2	1	3	1	2	3556	2	1	2	1	2	#NULL!	0	2	2	#NULL!	2	0	0
1	0	1	2	2	1	2	1	0	0	1	2	0	#NULL!	2	2	0	2	1	3	1	2	3370	2	1	2	1	2	#NULL!	0	2	2	#NULL!	2	0	0
1	0	1	1	2	1	3	1	0	0	1	1	0	3	3	2	0	2	2	3	1	2	3000	2	1	2	1	2	#NULL!	0	2	2	#NULL!	2	0	0
5	0	2	1	2	2	3	2	0	0	1	1	0	1	4	1	0	2	2	3	1	2	3440	2	1	2	1	2	#NULL!	0	2	2	#NULL!	2	0	0
5	0	2	1	2	2	3	2	0	0	1	1	0	2	2	2	0	2	1	3	1	2	3465	2	1	2	1	2	#NULL!	0	2	2	#NULL!	2	0	0
1	2	2	2	2	1	2	1	0	0	1	1	0	1	4	2	0	2	3	3	1	2	3885	2	1	2	1	2	#NULL!	0	1	2	#NULL!	1	0	1
1	0	1	2	1	1	2	1	2	0	1	1	0	3	2	2	0	1	3	2	1	2	2090	2	1	2	1	1	0	0	1	2	3	2	0	1
1	0	1	1	2	1	3	1	0	0	1	1	0	3	1	2	0	2	2	3	1	2	3280	2	1	2	1	2	#NULL!	0	2	2	#NULL!	2	0	0
2	0	1	2	2	1	2	1	0	0	1	#NULL!	0	3	2	1	0	2	1	3	1	2	3615	2	1	2	1	2	#NULL!	0	2	2	#NULL!	2	0	0
1	0	2	1	2	2	3	1	0	0	1	1	0	2	3	2	0	2	1	3	1	2	2695	2	1	2	1	2	#NULL!	0	2	2	#NULL!	2	0	0
4	0	2	1	2	1	2	1	0	0	1	1	0	3	2	2	0	2	1	3	1	2	3070	2	1	2	1	2	#NULL!	0	1	2	#NULL!	2	0	1
3	0	2	2	2	2	3	2	0	0	1	#NULL!	0	2	2	1	0	2	2	3	1	2	3574	3	1	2	1	2	#NULL!	0	2	2	#NULL!	2	0	1
1	0	2	2	2	1	3	1	0	1	2	2	0	2	4	1	0	2	3	3	1	2	2535	1	1	2	1	2	#NULL!	0	2	2	#NULL!	2	0	0
4	0	1	1	2	2	3	1	0	0	1	1	0	4	1	2	0	2	3	3	1	2	3715	2	1	2	1	2	#NULL!	0	2	2	#NULL!	2	0	0
1	0	1	2	2	1	2	1	0	0	1	3	1	2	3	2	0	1	3	2	1	2	2685	2	1	2	1	2	#NULL!	0	2	2	#NULL!	2	0	1
5	0	2	1	2	2	3	2	0	1	1	1	0	#NULL!	2	2	0	1	3	2	1	2	2220	2	1	2	1	1	1	0	2	1	3	2	0	1
1	0	2	1	2	2	3	2	0	0	1	#NULL!	0	1	4	2	0	2	2	3	1	2	3680	2	1	2	1	2	#NULL!	0	2	2	#NULL!	2	0	0
1	0	2	1	2	1	2	1	0	0	1	1	0	1	4	1	0	1	1	3	1	2	2930	1	1	2	1	2	#NULL!	0	#NULL!	2	#NULL!	2	0	0
2	0	2	2	2	1	2	1	0	0	1	1	0	2	2	2	0	2	1	3	1	2	2980	2	1	2	1	2	#NULL!	0	1	2	#NULL!	2	0	1
2	2	2	2	2	1	2	1	0	0	1	1	0	3	1	2	0	2	1	3	1	2	2980	2	1	2	1	2	#NULL!	0	1	2	#NULL!	2	0	1
2	0	2	2	2	1	2	1	0	1	1	2	0	1	3	2	0	2	2	3	1	2	2870	1	1	2	1	2	#NULL!	0	2	2	#NULL!	2	0	0
1	0	2	1	2	2	3	2	0	1	1	1	1	3	3	2	0	1	2	3	1	2	2905	2	1	2	1	2	#NULL!	0	2	2	#NULL!	2	0	0
2	0	2	2	2	1	2	1	0	0	1	1	0	1	4	2	0	2	1	3	1	2	2860	2	1	2	1	2	#NULL!	0	1	2	#NULL!	2	0	1
2	0	2	1	1	2	3	1	0	0	1	2	0	2	2	1	0	2	1	3	1	2	3510	2	1	2	1	2	#NULL!	0	2	2	#NULL!	2	0	0
2	0	1	2	2	1	2	1	0	0	1	1	0	#NULL!	3	2	0	2	2	3	1	2	3249	2	1	#NULL!	1	2	#NULL!	0	2	2	#NULL!	2	0	0
1	2	2	1	2	2	3	1	0	1	1	#NULL!	0	3	4	1	0	2	1	3	1	2	2830	1	1	2	1	2	#NULL!	0	2	2	#NULL!	2	0	0
5	0	2	1	2	2	3	2	0	0	1	#NULL!	0	3	2	2	0	2	3	3	1	2	3770	3	1	2	1	2	#NULL!	0	2	2	#NULL!	2	0	1
1	2	2	1	2	2	3	1	0	0	1	2	0	3	2	1	0	2	3	3	1	2	2870	2	1	2	1	2	#NULL!	0	2	2	#NULL!	2	0	0
5	2	1	2	2	1	3	1	2	0	1	1	1	2	3	1	0	2	1	1	1	2	1520	2	1	2	2	1	1	1	1	2	3	2	0	1
2	0	1	2	2	1	2	1	0	0	4	1	0	1	2	2	0	2	1	3	1	2	2685	2	1	2	1	1	1	0	1	2	1	2	0	1
5	0	2	1	2	2	3	2	0	0	1	1	0	4	2	2	0	2	2	3	1	2	2750	1	1	2	1	2	#NULL!	0	2	2	#NULL!	2	0	0
2	0	2	2	2	2	3	2	0	0	1	#NULL!	0	#NULL!	2	2	0	2	1	3	1	2	2810	2	1	2	1	2	#NULL!	0	2	2	#NULL!	2	0	0
5	0	2	1	2	2	3	2	2	0	1	#NULL!	0	1	2	1	0	2	1	3	1	2	2758	2	1	2	1	2	#NULL!	0	2	2	#NULL!	2	0	0
2	2	2	2	1	1	2	1	0	0	2	#NULL!	0	3	3	2	0	2	1	3	1	2	3295	2	1	2	1	2	#NULL!	0	2	2	#NULL!	2	0	0
2	0	1	1	2	2	3	1	0	0	1	1	1	3	1	2	0	2	1	3	1	2	3410	3	1	2	1	2	#NULL!	0	2	2	#NULL!	2	0	1
2	2	2	1	2	1	2	1	0	0	1	1	0	3	2	2	0	2	1	3	1	2	3250	2	1	2	1	2	#NULL!	0	1	2	#NULL!	2	0	1
2	0	1	1	2	2	2	1	0	0	1	1	0	3	2	2	0	2	1	3	1	2	3400	2	1	2	1	1	1	0	1	1	3	2	0	1
2	0	1	2	2	1	3	1	0	1	1	2	1	1	4	2	0	2	3	3	1	1	3350	3	1	2	1	1	1	0	2	2	1	2	0	1
2	0	1	1	2	1	2	1	0	0	1	1	1	#NULL!	2	2	0	2	3	3	3	2	3880	3	1	2	1	2	#NULL!	0	2	1	#NULL!	2	0	1
2	0	1	2	1	1	2	1	0	0	1	1	0	4	2	2	0	2	2	3	1	2	3455	3	1	2	1	2	#NULL!	0	2	2	#NULL!	2	0	1
2	0	1	2	2	2	3	1	0	0	2	2	0	4	2	1	0	2	1	3	1	2	4060	3	1	2	1	2	#NULL!	0	2	2	#NULL!	2	1	1
5	0	2	1	1	2	3	2	0	0	1	2	0	3	2	2	0	2	2	3	1	1	2400	1	1	2	1	2	#NULL!	0	2	2	#NULL!	2	0	0
4	0	2	1	2	1	3	1	0	0	1	1	1	3	3	1	0	2	3	3	1	2	3045	1	1	2	1	2	#NULL!	0	1	2	#NULL!	2	0	1
5	0	2	1	1	2	3	2	0	0	1	2	0	1	2	2	0	2	2	3	1	2	2910	2	1	2	1	2	#NULL!	0	2	2	#NULL!	2	0	0
5	0	2	1	2	2	3	2	0	0	1	2	1	3	2	2	0	2	1	3	1	2	3400	3	1	2	1	2	#NULL!	0	2	2	#NULL!	2	0	1
5	0	2	1	2	2	3	2	0	0	1	2	0	3	2	1	0	2	3	3	1	2	3550	2	1	2	1	2	#NULL!	0	2	2	#NULL!	2	0	0
5	0	1	1	2	2	3	2	0	0	4	1	1	1	2	2	0	2	1	3	1	2	2965	2	1	2	1	2	#NULL!	0	2	2	#NULL!	2	0	0
1	0	2	1	2	1	3	1	0	0	1	2	0	2	3	2	0	2	1	3	1	2	3015	2	1	2	1	2	#NULL!	0	2	2	#NULL!	2	0	0
3	0	1	2	1	1	2	1	1	1	1	1	0	1	1	2	0	2	1	3	1	2	2990	2	1	2	1	2	#NULL!	0	1	2	#NULL!	2	0	1
3	0	1	2	1	1	2	1	0	0	2	1	0	4	2	2	0	2	1	3	1	2	3265	2	1	2	1	1	1	0	1	2	2	2	0	1
1	0	2	2	2	2	3	2	0	1	1	1	0	3	3	2	0	2	2	3	1	2	3525	2	1	2	1	2	#NULL!	0	2	2	#NULL!	2	0	0
2	2	2	2	2	1	2	1	0	0	1	1	0	2	2	2	0	2	1	2	1	2	2450	2	1	2	1	1	1	0	1	2	2	2	0	1
2	0	1	2	2	1	2	1	0	0	1	1	0	4	3	2	0	2	1	2	1	1	2870	2	1	2	1	2	#NULL!	0	1	2	#NULL!	2	0	1
2	0	2	1	2	1	2	1	0	0	1	1	1	1	3	2	0	2	3	3	3	2	3570	2	1	2	1	2	#NULL!	0	1	2	#NULL!	2	0	1
1	2	2	1	2	2	3	1	0	0	1	1	0	1	2	2	0	2	1	3	1	2	3110	2	1	2	1	2	#NULL!	0	2	2	#NULL!	2	0	0
3	0	1	2	2	1	2	1	0	0	1	1	0	1	3	2	0	2	1	3	1	2	2905	1	1	2	1	2	#NULL!	0	1	2	#NULL!	2	0	1
3	0	1	2	1	1	2	1	0	0	1	1	0	#NULL!	3	2	0	2	1	3	1	1	2720	2	1	2	1	2	#NULL!	0	1	2	#NULL!	2	0	1
3	0	2	2	2	1	2	1	0	1	1	1	0	1	3	2	1	1	1	3	1	2	3530	2	1	2	1	2	#NULL!	0	1	2	#NULL!	2	0	1
3	0	1	2	2	1	2	1	0	0	1	1	0	4	2	2	0	2	1	3	1	2	2815	2	1	2	1	2	#NULL!	0	2	2	#NULL!	2	0	0
2	0	1	1	1	1	2	1	0	1	1	2	0	3	2	2	0	2	1	3	1	2	2805	2	1	2	1	2	#NULL!	0	1	2	#NULL!	2	0	1
2	0	2	2	2	1	2	1	0	0	1	#NULL!	0	1	4	2	0	2	1	3	1	2	3120	2	1	2	1	1	1	0	2	2	1	2	0	1
2	0	2	2	1	2	2	1	0	0	1	#NULL!	0	4	2	1	0	2	2	3	1	1	2435	1	1	2	1	2	#NULL!	0	1	2	#NULL!	2	0	1
1	0	1	1	1	1	2	1	2	0	1	2	0	4	2	2	0	2	1	3	1	2	3325	2	1	2	1	2	#NULL!	0	2	2	#NULL!	2	0	0
1	0	2	2	2	1	2	1	0	0	1	1	0	2	2	2	0	2	1	3	1	2	3245	2	1	2	1	2	#NULL!	0	2	2	#NULL!	2	0	0
4	0	1	2	2	1	3	1	0	0	1	1	0	4	2	2	0	2	3	3	2	2	3180	2	1	2	1	2	#NULL!	0	1	2	#NULL!	2	0	1
5	0	2	1	1	2	3	2	0	0	1	1	0	2	3	2	0	2	1	3	1	2	2855	2	1	2	1	2	#NULL!	0	2	2	#NULL!	2	0	0
1	0	2	1	2	1	3	1	0	0	1	2	0	1	2	2	0	2	1	3	1	2	2925	2	1	2	1	2	#NULL!	0	2	2	#NULL!	2	0	0
1	0	1	2	2	1	3	1	0	0	1	1	0	3	2	2	0	2	1	1	1	2	2135	2	1	1	2	1	1	1	1	2	3	2	0	1
1	0	2	2	2	2	3	1	0	0	1	1	0	1	4	2	0	2	1	3	1	2	2930	1	1	2	1	2	#NULL!	0	2	2	#NULL!	2	0	0
3	2	2	2	2	1	2	1	0	0	1	1	0	1	4	2	0	2	2	3	1	2	4875	3	1	2	1	1	0	0	1	2	1	2	1	1
2	2	1	2	2	1	3	1	0	0	1	2	0	4	3	2	0	2	2	3	1	2	4495	3	1	2	1	1	1	0	2	1	1	2	1	1
2	0	2	2	2	1	3	2	2	0	1	1	0	#NULL!	3	2	0	2	2	3	1	2	3140	2	1	2	1	2	#NULL!	0	2	2	#NULL!	2	0	0
2	0	2	2	2	2	3	2	0	0	1	1	0	2	2	2	0	2	1	3	1	2	3815	2	1	2	1	2	#NULL!	0	2	2	#NULL!	2	0	0
2	0	1	2	1	2	2	1	0	0	1	2	0	3	2	1	0	2	3	3	1	2	3840	3	1	2	1	2	#NULL!	0	2	2	#NULL!	2	0	1
3	0	2	1	2	1	2	1	0	0	1	1	0	#NULL!	2	1	0	2	2	2	1	1	1545	1	1	2	1	1	1	1	1	2	3	2	0	1
1	0	1	1	2	1	3	1	0	0	1	1	0	3	1	2	0	2	1	3	1	2	2250	1	1	2	1	2	#NULL!	0	2	2	#NULL!	2	0	0
2	0	1	2	2	1	1	1	0	0	1	1	0	#NULL!	2	2	0	2	3	3	1	2	3750	2	1	2	1	2	#NULL!	0	3	2	#NULL!	2	0	0
1	2	1	2	2	2	3	1	0	1	1	1	0	3	2	2	0	1	3	3	2	2	3610	2	1	2	1	2	#NULL!	0	2	2	#NULL!	2	0	0
1	0	1	1	2	1	2	1	0	0	1	1	1	2	2	2	0	2	1	3	1	2	3085	2	1	2	1	2	#NULL!	0	2	2	#NULL!	2	0	0
2	0	2	2	2	2	2	1	0	0	1	1	0	2	3	2	0	2	1	2	1	2	3175	2	1	2	1	2	#NULL!	0	1	2	#NULL!	2	0	1
2	0	2	2	2	1	2	1	0	0	1	1	1	1	4	2	0	2	1	3	1	2	3205	2	1	2	1	2	#NULL!	0	1	2	#NULL!	2	0	1
2	0	2	2	2	2	2	1	0	0	1	1	0	4	2	2	0	2	3	3	1	1	3235	2	1	2	1	1	0	0	2	2	3	2	0	1
2	0	1	2	2	1	3	1	0	0	1	2	0	4	2	2	0	2	1	3	1	2	3255	2	1	2	1	1	1	0	1	2	2	2	0	1
5	0	2	1	2	2	3	2	0	1	1	1	0	2	3	1	0	1	2	2	1	2	2380	3	1	2	1	1	1	0	1	2	2	2	0	1
1	0	1	2	2	1	3	1	0	0	1	1	0	4	2	2	0	2	2	1	3	1	1380	2	1	1	2	1	1	1	1	2	3	2	0	1
4	2	1	1	2	1	3	1	0	0	1	1	0	1	4	1	0	1	1	2	1	2	3025	3	1	#NULL!	1	2	#NULL!	0	2	2	#NULL!	2	0	1
1	0	1	2	2	1	2	1	0	0	1	1	0	2	3	1	0	2	3	3	1	2	3260	2	1	2	1	2	#NULL!	0	2	2	#NULL!	2	0	0
1	0	2	2	2	1	3	1	2	0	1	2	0	2	2	2	0	2	1	1	1	2	2000	2	1	2	1	2	#NULL!	0	2	2	#NULL!	2	0	1
5	0	1	1	2	1	1	1	0	0	1	1	0	2	1	2	0	2	3	3	1	2	3450	2	1	2	1	2	#NULL!	0	2	2	#NULL!	2	0	0
1	0	2	1	1	2	3	1	1	0	1	1	0	2	2	2	0	2	1	3	1	2	3075	2	1	2	1	2	#NULL!	0	2	2	#NULL!	2	0	0
2	0	1	1	2	1	3	1	1	1	1	#NULL!	1	4	3	2	0	2	1	3	1	2	2885	2	1	2	1	2	#NULL!	0	2	2	#NULL!	2	0	0
2	2	1	1	1	2	2	1	0	0	1	1	0	4	1	2	0	1	1	3	1	2	2700	1	1	#NULL!	1	2	#NULL!	0	2	2	#NULL!	2	0	0
2	0	1	2	1	1	2	1	0	0	1	2	0	3	2	2	0	2	1	3	1	2	2960	2	1	2	1	2	#NULL!	0	2	2	#NULL!	2	0	0
2	0	1	2	1	1	2	1	0	0	1	1	1	4	3	2	0	2	1	3	1	2	3305	2	1	2	1	2	#NULL!	0	2	2	#NULL!	2	0	0
2	0	1	2	1	1	3	1	0	0	1	1	0	3	1	2	0	2	1	3	1	2	3150	2	1	2	1	2	#NULL!	0	1	2	#NULL!	1	0	1
2	0	2	2	2	1	2	1	0	1	1	#NULL!	0	2	2	2	0	2	1	3	1	2	3200	2	1	2	1	2	#NULL!	0	1	2	#NULL!	2	0	1
2	0	1	2	2	1	2	1	0	0	1	1	0	4	2	1	0	2	3	3	1	2	4245	3	1	2	1	1	1	0	2	2	1	2	1	1
1	2	1	1	2	1	3	1	1	0	1	1	0	1	4	2	0	1	1	3	1	2	3350	2	1	2	1	2	#NULL!	0	2	2	#NULL!	2	0	0
1	0	2	1	2	1	3	1	0	0	1	1	0	2	3	2	0	2	3	3	1	2	3400	2	1	2	1	2	#NULL!	0	2	2	#NULL!	2	0	0
2	0	1	1	1	1	2	1	2	1	2	2	0	4	2	2	0	2	1	3	1	2	3070	2	1	#NULL!	1	1	1	0	2	2	1	2	0	1
2	0	1	2	2	1	3	1	0	0	2	1	1	1	1	2	0	2	1	2	1	2	2535	2	1	2	1	1	0	0	2	2	1	2	0	1
2	0	1	2	2	1	2	1	0	0	1	1	0	3	1	2	0	2	1	3	1	2	3722	2	1	2	1	2	#NULL!	0	2	2	#NULL!	2	0	0
1	2	1	1	2	1	2	1	0	1	1	1	0	1	2	2	0	2	1	3	1	2	3020	2	1	2	1	2	#NULL!	0	2	2	#NULL!	2	0	0
1	0	1	2	2	1	2	1	0	0	1	1	0	3	2	2	0	2	1	3	1	2	2855	2	1	2	1	2	#NULL!	0	2	2	#NULL!	2	0	0
1	2	2	2	2	2	2	1	0	1	1	1	0	1	3	2	0	2	2	3	1	2	2770	2	1	2	1	2	#NULL!	0	2	2	#NULL!	2	0	0
5	0	2	1	2	2	3	2	0	0	1	#NULL!	0	2	2	2	0	2	3	3	2	2	3365	3	1	2	1	2	#NULL!	0	2	2	#NULL!	2	0	1
5	2	2	1	2	2	3	2	0	0	1	1	0	1	2	1	0	2	1	3	1	2	2555	1	1	2	1	2	#NULL!	0	2	2	#NULL!	2	0	0
5	0	2	1	2	2	2	1	0	0	1	1	0	2	2	2	0	2	1	3	1	2	2880	1	1	2	1	2	#NULL!	0	2	2	#NULL!	2	0	0
2	0	2	1	2	2	2	2	0	0	1	#NULL!	0	2	2	1	0	2	3	3	1	2	3420	3	1	2	1	2	#NULL!	0	2	2	#NULL!	1	0	1
2	2	2	2	2	2	2	1	0	0	2	2	0	1	4	1	0	1	3	3	1	2	3625	2	1	2	1	1	1	0	1	2	3	2	0	1
2	0	2	1	1	1	3	1	2	0	1	1	1	1	2	2	0	2	1	3	1	2	2660	2	1	2	1	2	#NULL!	0	2	2	#NULL!	2	0	0
1	0	2	2	1	1	3	2	0	0	1	2	0	#NULL!	2	2	0	2	2	2	1	2	2215	2	1	2	1	2	#NULL!	0	2	2	#NULL!	2	0	1
4	0	1	1	1	2	3	1	0	0	1	1	0	3	4	2	0	2	1	3	1	2	3435	2	1	2	1	2	#NULL!	0	2	2	#NULL!	2	0	0
2	0	1	1	2	1	1	1	0	0	1	1	0	3	2	2	0	2	1	3	1	2	3530	2	1	2	1	2	#NULL!	0	2	2	#NULL!	2	0	0
2	0	2	1	2	2	2	2	0	0	1	1	0	3	1	2	0	2	1	3	1	2	2830	2	1	#NULL!	1	2	#NULL!	0	1	2	#NULL!	2	0	1
2	2	1	2	2	1	1	1	2	0	1	1	0	#NULL!	1	2	0	2	1	3	1	2	3348	2	1	2	1	2	#NULL!	0	2	2	#NULL!	2	0	0
2	0	1	2	1	1	1	1	0	0	1	1	0	3	2	2	0	2	1	3	1	2	3090	2	1	2	1	2	#NULL!	0	1	2	#NULL!	2	0	1
2	0	1	2	2	2	2	1	0	0	1	1	0	4	1	2	0	2	1	3	1	2	2830	2	1	2	1	2	#NULL!	0	2	2	#NULL!	2	0	0
2	0	2	2	2	1	3	1	0	0	1	2	0	3	1	1	0	2	1	3	1	2	3505	2	1	2	1	2	#NULL!	0	1	2	#NULL!	2	0	1
2	2	2	2	#NULL!	1	1	1	0	0	2	1	0	2	4	2	0	2	1	3	1	2	3255	2	1	2	1	2	#NULL!	0	1	2	#NULL!	2	0	1
2	0	1	1	2	1	2	1	0	0	1	2	0	2	3	2	0	2	1	3	1	2	3000	2	1	2	1	2	#NULL!	0	2	2	#NULL!	2	0	0
2	0	1	2	1	1	2	1	2	0	1	1	0	1	2	2	0	2	1	3	1	2	2945	2	1	2	1	2	#NULL!	0	2	2	#NULL!	2	0	0
2	2	2	1	2	2	2	1	0	0	1	1	0	1	2	2	0	2	1	3	1	2	3065	2	1	2	1	2	#NULL!	0	1	2	#NULL!	2	0	1
5	0	1	1	2	1	3	2	0	0	1	1	0	1	2	2	0	2	2	3	1	2	3060	2	1	2	1	2	#NULL!	0	2	2	#NULL!	2	0	0
1	0	2	1	2	2	3	2	0	0	1	1	0	1	3	2	0	2	2	3	1	2	2710	2	1	2	1	2	#NULL!	0	2	2	#NULL!	2	0	0
1	0	2	1	2	2	3	2	0	0	1	1	0	2	2	2	0	2	3	3	1	2	3470	2	1	2	1	2	#NULL!	0	2	2	#NULL!	2	0	0
1	0	2	1	2	2	3	1	0	1	1	1	1	1	4	1	1	1	2	1	1	1	800	1	1	2	2	1	1	1	1	2	3	2	0	1
1	0	2	1	2	2	3	1	0	1	1	1	0	1	4	2	0	1	3	1	1	1	1235	2	1	2	2	1	1	1	1	2	3	2	0	1
1	0	1	2	2	1	2	1	0	0	2	2	0	3	3	2	0	2	3	3	1	2	2745	2	1	2	1	2	#NULL!	0	1	2	#NULL!	2	0	1
1	0	2	1	2	2	3	1	0	1	1	1	0	2	2	2	0	2	1	3	1	2	3440	2	1	2	1	2	#NULL!	0	2	2	#NULL!	2	0	0
1	0	1	1	2	1	3	1	0	0	4	1	1	2	4	2	1	1	1	3	1	2	2555	1	1	2	1	2	#NULL!	0	2	2	#NULL!	2	0	0
1	2	2	1	2	2	3	1	0	1	1	1	1	2	3	2	0	2	1	3	1	2	2975	2	1	2	1	2	#NULL!	0	2	2	#NULL!	2	0	0
5	0	2	1	2	1	3	2	0	0	4	2	0	3	3	2	0	2	3	3	1	2	2975	2	1	2	1	2	#NULL!	0	2	2	#NULL!	2	0	0
5	0	2	1	2	2	3	2	0	0	1	2	0	#NULL!	2	1	0	2	2	3	1	2	3120	2	1	2	1	2	#NULL!	0	2	2	#NULL!	1	0	0
2	2	2	2	2	2	2	1	2	1	1	1	1	1	2	2	0	2	1	3	1	2	2900	2	1	2	1	2	#NULL!	0	1	2	#NULL!	2	0	1
2	0	1	2	2	1	2	1	0	0	1	2	0	4	2	2	0	2	1	3	1	2	4410	3	1	2	1	2	#NULL!	0	2	2	#NULL!	1	1	1
2	0	1	2	2	1	2	1	0	0	1	1	0	2	2	2	0	2	1	3	1	2	3040	2	1	2	1	2	#NULL!	0	1	2	#NULL!	2	0	1
2	2	2	2	2	2	2	1	0	0	1	1	0	4	4	2	0	2	2	3	1	2	3245	2	1	2	1	2	#NULL!	0	2	2	#NULL!	2	0	0
2	0	1	1	2	1	2	1	0	0	1	1	0	3	3	2	0	2	1	3	1	2	3290	2	1	2	1	1	1	0	2	2	1	2	0	1
1	0	1	2	2	1	3	1	2	0	1	1	0	2	2	2	0	2	1	3	1	2	3735	3	1	2	1	2	#NULL!	0	2	2	#NULL!	2	0	1
2	0	1	2	2	1	3	1	2	0	1	1	0	#NULL!	3	2	0	2	1	3	1	2	3620	3	1	2	1	2	#NULL!	0	2	2	#NULL!	2	0	1
2	0	2	2	2	2	3	2	0	0	1	1	0	3	2	2	0	2	1	3	1	2	3240	2	1	#NULL!	1	2	#NULL!	0	2	2	#NULL!	2	0	0
5	0	2	2	2	2	3	1	0	0	1	1	0	4	2	1	0	2	3	3	2	2	3065	2	1	2	1	2	#NULL!	0	2	2	#NULL!	1	0	0
2	0	2	1	2	2	2	1	0	1	1	1	0	4	2	2	0	2	3	3	1	2	3880	3	1	2	1	1	1	0	2	2	1	2	0	1
1	0	2	1	2	2	3	1	0	0	1	1	0	3	4	2	0	2	1	3	1	2	4180	3	1	2	1	2	#NULL!	0	2	2	#NULL!	2	1	1
2	0	2	2	2	1	3	1	0	0	1	#NULL!	1	#NULL!	2	2	0	2	3	3	3	2	4175	3	1	2	1	1	1	0	2	1	3	1	1	1
1	0	1	1	1	1	2	1	0	0	1	1	0	1	2	2	0	2	1	3	1	2	2590	1	1	2	1	2	#NULL!	0	2	2	#NULL!	2	0	0
1	0	2	1	2	2	3	2	0	0	1	2	0	2	2	2	0	2	1	3	1	2	3300	2	1	2	1	2	#NULL!	0	2	2	#NULL!	2	0	0
2	0	1	1	1	1	2	1	0	0	1	1	0	3	2	2	0	2	1	2	1	2	2665	2	1	2	1	2	#NULL!	0	1	2	#NULL!	2	0	1
2	0	1	2	2	1	2	1	0	0	1	2	0	1	2	2	0	2	1	3	1	2	2450	1	1	2	1	1	1	0	2	2	1	2	0	1
2	0	1	2	2	1	3	1	0	0	1	2	0	3	3	2	0	2	1	3	1	2	3060	2	1	2	1	2	#NULL!	0	2	2	#NULL!	2	0	0
1	0	1	1	2	2	3	1	0	1	1	1	0	3	1	2	0	2	3	3	1	2	2835	2	1	2	1	2	#NULL!	0	2	2	#NULL!	2	0	0
5	2	1	2	2	1	2	1	0	0	1	#NULL!	0	1	2	2	0	2	1	3	1	2	3320	2	1	2	1	2	#NULL!	0	2	2	#NULL!	2	0	0
5	0	1	2	2	1	2	1	0	0	2	#NULL!	0	1	2	2	0	2	1	3	2	1	3005	2	1	2	1	1	0	0	2	2	3	1	0	1
2	0	1	1	2	1	2	1	0	0	1	1	0	2	3	2	0	1	1	3	1	2	2695	2	1	2	1	2	#NULL!	0	2	2	#NULL!	2	0	0
2	1	2	2	2	1	2	1	0	0	1	1	0	1	4	1	1	1	3	3	2	1	3555	3	1	2	1	1	1	0	1	2	2	2	0	1
1	0	2	2	2	2	2	1	0	1	1	1	0	4	4	2	0	2	3	3	1	2	3510	2	1	2	1	2	#NULL!	0	2	2	#NULL!	2	0	0
5	0	2	1	2	2	3	1	0	0	1	2	0	4	3	1	0	2	3	3	1	2	3290	2	1	2	1	2	#NULL!	0	2	2	#NULL!	2	0	0
2	0	1	2	2	1	2	1	0	0	1	1	0	4	2	2	0	2	3	3	1	2	4270	3	1	2	1	1	1	0	2	2	1	2	1	1
1	2	2	1	2	1	2	1	0	0	1	2	0	1	4	2	0	1	1	3	2	2	3880	3	1	2	1	2	#NULL!	0	1	2	#NULL!	2	0	1
1	0	1	2	2	2	2	1	0	1	1	1	0	2	2	2	0	2	3	3	1	2	4200	3	1	#NULL!	1	2	#NULL!	0	2	2	#NULL!	2	1	1
2	0	2	2	2	1	2	1	0	1	1	1	0	2	2	2	0	2	1	3	1	2	3320	2	1	2	1	2	#NULL!	0	1	2	#NULL!	2	0	1
5	0	1	2	1	1	2	1	0	0	1	1	0	2	2	2	0	2	1	3	1	2	3440	3	1	2	1	2	#NULL!	0	1	2	#NULL!	2	0	1
2	0	1	2	2	1	2	1	0	0	1	1	0	4	3	2	0	2	1	3	1	2	2710	1	1	2	1	2	#NULL!	0	2	2	#NULL!	2	0	0
2	0	2	2	2	2	3	2	0	0	1	1	0	2	2	1	0	2	1	3	1	2	3250	2	1	2	1	2	#NULL!	0	2	2	#NULL!	2	0	0
1	0	2	2	1	1	3	1	0	0	1	#NULL!	0	2	3	2	0	2	1	3	1	2	3605	2	1	2	1	2	#NULL!	0	2	2	#NULL!	2	0	0
1	0	2	1	2	2	3	1	0	1	1	1	0	2	2	1	0	2	3	2	1	2	2485	2	1	2	1	1	1	0	2	2	3	2	0	1
1	0	1	1	2	1	3	1	0	0	1	1	0	1	4	1	1	1	2	3	1	2	3565	2	1	2	1	2	#NULL!	0	2	2	#NULL!	2	0	0
5	0	1	1	2	2	3	2	0	0	1	1	0	3	1	2	0	2	2	3	1	2	3380	2	1	2	1	2	#NULL!	0	2	2	#NULL!	2	0	0
2	0	1	2	2	1	2	1	0	0	1	1	0	1	4	2	0	2	1	3	1	2	3600	2	1	#NULL!	1	2	#NULL!	0	2	2	#NULL!	2	0	0
2	0	2	2	2	1	2	1	0	1	1	1	1	4	2	2	0	2	2	3	1	2	3620	2	1	#NULL!	1	2	#NULL!	0	2	2	#NULL!	2	0	0
2	0	1	1	2	1	2	1	0	0	1	1	0	2	3	2	0	2	1	3	1	2	3700	2	1	#NULL!	1	2	#NULL!	0	2	2	#NULL!	2	0	0
2	0	1	2	2	1	2	1	0	0	1	1	0	1	1	2	0	2	1	3	1	2	2846	2	1	2	1	2	#NULL!	0	2	1	#NULL!	1	0	0
2	0	1	2	2	2	2	1	0	0	1	1	0	4	2	2	0	2	3	3	1	2	3735	2	1	2	1	2	#NULL!	0	2	2	#NULL!	2	0	0
2	0	2	2	1	1	2	1	2	1	1	2	0	#NULL!	3	1	0	1	1	1	1	2	1320	2	1	2	2	1	1	1	1	2	3	2	0	1
2	0	2	2	2	1	3	1	0	0	1	1	0	3	2	2	0	1	1	3	1	2	3960	2	1	2	1	2	#NULL!	0	2	2	#NULL!	2	0	0
2	0	1	2	1	1	3	1	0	0	1	1	1	#NULL!	3	2	0	2	2	3	1	2	3395	2	1	2	1	2	#NULL!	0	2	2	#NULL!	2	0	0
2	0	1	2	1	1	2	1	0	0	1	1	0	4	3	1	0	2	1	2	1	2	2535	2	1	2	1	1	1	0	1	2	3	2	0	1
2	0	2	2	2	2	3	2	0	0	1	1	0	#NULL!	3	2	0	2	2	3	1	2	3226	2	1	2	1	2	#NULL!	0	2	2	#NULL!	2	0	0
2	0	1	2	1	2	2	1	2	1	1	1	0	#NULL!	2	2	0	2	3	3	1	2	3220	2	1	2	1	1	1	0	1	2	1	2	0	1
5	0	2	2	2	2	3	2	0	0	1	2	0	2	3	1	0	1	2	3	1	2	3530	2	1	2	1	2	#NULL!	0	2	2	#NULL!	2	0	0
2	0	2	2	2	1	2	1	0	0	1	1	0	2	1	2	0	2	2	1	1	2	1625	1	1	2	1	1	1	1	2	2	3	2	0	1
2	0	2	2	2	1	3	1	2	0	1	2	1	4	2	2	0	2	1	1	1	2	2390	3	1	2	1	1	1	0	2	2	3	2	0	1
2	0	1	1	1	1	2	1	0	0	1	1	0	#NULL!	2	2	0	2	1	3	1	2	3234	2	1	#NULL!	1	2	#NULL!	0	1	2	#NULL!	2	0	1
2	0	2	1	2	2	3	1	0	0	1	1	0	1	4	1	0	2	1	3	1	2	2550	1	1	2	1	2	#NULL!	0	2	2	#NULL!	2	0	0
2	0	1	2	1	2	2	1	1	0	1	1	0	4	2	2	0	2	1	3	1	2	3195	2	1	2	1	2	#NULL!	0	2	2	#NULL!	2	0	0
2	0	1	2	1	1	2	1	0	0	1	1	0	3	1	2	0	2	1	3	1	2	3195	2	1	2	1	1	1	0	1	2	1	2	0	1
2	0	2	1	2	2	2	1	2	0	1	1	0	4	1	1	0	2	1	3	1	2	3425	2	1	2	1	2	#NULL!	0	2	2	#NULL!	2	0	0
4	0	2	1	2	2	3	1	0	1	1	1	0	3	4	2	0	2	3	3	1	2	3645	2	1	2	1	2	#NULL!	0	2	2	#NULL!	2	0	0
4	0	1	1	2	1	3	1	0	0	1	2	0	1	3	1	0	2	1	1	1	2	980	2	1	2	2	1	0	1	1	2	3	2	0	1
5	0	2	1	2	1	2	1	2	0	2	1	0	3	2	2	0	2	2	3	1	2	2245	1	1	2	1	2	#NULL!	0	2	2	#NULL!	2	0	0
2	0	1	2	#NULL!	1	2	1	0	0	1	2	1	3	2	2	0	2	3	3	1	2	2900	2	1	2	1	2	#NULL!	0	2	2	#NULL!	2	0	0
2	2	1	2	1	1	3	1	0	0	1	1	0	3	1	2	0	2	1	3	1	2	3900	3	1	2	1	2	#NULL!	0	2	2	#NULL!	2	0	1
1	0	2	1	2	2	3	1	0	0	1	1	0	3	2	2	0	1	1	3	1	2	3050	1	1	2	1	2	#NULL!	0	2	2	#NULL!	2	0	0
1	0	2	2	2	1	3	1	0	0	1	1	0	4	2	1	0	2	2	3	1	2	3330	2	1	2	1	2	#NULL!	0	2	2	#NULL!	2	0	0
1	0	2	1	2	1	3	1	0	0	1	2	0	4	3	2	0	2	1	3	1	2	3315	2	1	2	1	2	#NULL!	0	2	2	#NULL!	2	0	0
1	0	2	2	2	1	3	1	0	0	1	1	0	2	2	2	0	2	1	3	1	2	2830	2	1	2	1	2	#NULL!	0	2	2	#NULL!	2	0	0
2	0	2	2	2	2	2	1	0	1	1	1	1	#NULL!	2	2	0	2	1	1	1	2	850	2	3	2	2	1	1	1	1	2	3	2	0	1
2	0	2	2	2	2	2	1	0	0	1	1	1	3	2	2	0	2	2	3	3	2	3544	2	1	2	1	2	#NULL!	0	2	2	#NULL!	2	0	0
2	2	1	2	2	1	2	1	0	0	1	1	1	4	1	2	0	2	1	3	1	2	2865	2	1	2	1	2	#NULL!	0	3	2	#NULL!	2	0	0
1	2	2	2	2	1	3	1	0	0	1	1	0	4	2	2	0	2	2	3	1	2	2995	2	1	2	1	2	#NULL!	0	2	2	#NULL!	2	0	0
1	0	2	1	2	2	3	1	0	0	1	1	0	1	2	2	0	2	2	3	1	2	3235	2	1	2	1	2	#NULL!	0	2	2	#NULL!	2	0	0
1	0	1	2	1	1	2	1	0	0	1	1	0	4	1	2	0	2	1	3	1	2	2865	2	1	2	1	2	#NULL!	0	2	2	#NULL!	2	0	0
2	0	1	2	1	1	2	1	0	0	1	1	0	3	1	1	0	2	1	3	1	2	3190	2	1	2	1	2	#NULL!	0	1	2	#NULL!	2	0	1
4	0	2	1	2	2	3	1	0	1	2	#NULL!	0	#NULL!	3	2	0	2	1	1	1	1	620	1	2	#NULL!		2	#NULL!	1	#NULL!	2	#NULL!	2	0	1
2	0	2	2	2	1	2	1	0	0	1	1	1	#NULL!	4	2	0	2	1	3	1	1	3035	1	1	2	1	2	#NULL!	0	2	2	#NULL!	2	0	0
2	0	2	2	2	1	2	1	2	0	1	1	1	1	3	1	0	2	2	2	1	2	1460	1	1	2	1	1	0	1	1	2	3	2	0	1
2	0	2	2	2	2	3	1	0	0	4	3	0	#NULL!	2	2	0	2	2	3	2	2	3140	1	1	2	1	2	#NULL!	0	2	2	#NULL!	2	0	0
2	2	2	2	2	1	2	1	2	0	1	1	0	2	4	2	0	2	2	2	1	2	1410	1	1	2	1	1	0	1	1	2	3	2	0	1
4	0	1	2	2	2	3	1	0	0	1	1	0	4	3	2	0	2	1	3	1	2	2620	1	1	2	1	2	#NULL!	0	1	2	#NULL!	2	0	1
1	0	1	1	2	1	2	1	0	0	4	#NULL!	0	4	2	2	0	2	2	2	1	2	1846	1	1	2	1	1	1	0	2	2	3	2	0	1
3	0	2	2	2	1	2	1	0	0	1	1	0	3	3	2	0	2	1	3	1	2	3390	2	1	2	1	2	#NULL!	0	2	2	#NULL!	2	0	0
1	0	1	1	2	1	2	1	2	1	1	1	0	2	3	1	0	2	3	3	1	2	2645	1	1	2	1	2	#NULL!	0	2	2	#NULL!	2	0	0
2	0	2	2	2	2	3	1	0	0	1	1	0	#NULL!	4	1	0	2	1	2	1	2	2275	2	1	2	1	1	0	0	2	2	3	2	0	1
4	0	1	2	2	1	2	1	0	0	1	#NULL!	0	1	2	2	0	2	1	3	2	2	3035	2	1	2	1	2	#NULL!	0	1	2	#NULL!	2	0	1
1	0	1	2	2	1	3	1	0	0	1	1	1	1	4	2	1	1	1	3	1	2	3050	2	1	2	1	2	#NULL!	0	2	2	#NULL!	2	0	0
1	0	2	1	2	1	3	1	0	1	1	1	0	4	2	2	0	2	1	3	1	2	3830	3	1	2	1	2	#NULL!	0	2	2	#NULL!	1	0	1
2	0	2	2	2	1	2	1	2	1	1	1	1	#NULL!	2	2	0	2	1	1	1	2	800	2	1	2	2	1	0	1	1	2	3	2	0	1
2	0	1	2	2	1	2	1	2	0	1	1	0	3	2	1	0	2	2	3	1	2	2455	2	1	2	1	2	#NULL!	0	2	2	#NULL!	2	0	0
2	0	1	2	2	1	3	1	1	0	1	1	0	4	4	2	0	2	1	3	1	2	3790	3	1	2	1	2	#NULL!	0	2	2	#NULL!	2	0	1
1	0	1	2	2	1	3	1	0	0	1	1	0	#NULL!	3	1	0	2	1	3	1	2	3265	2	1	2	1	2	#NULL!	0	1	2	#NULL!	2	0	1
1	0	1	2	1	1	3	1	0	0	1	1	0	4	1	2	0	2	3	3	1	2	2990	3	1	2	1	2	#NULL!	0	2	2	#NULL!	2	0	1
3	2	2	2	2	1	2	1	0	1	1	#NULL!	0	1	4	1	0	2	2	3	1	2	3575	2	1	2	1	2	#NULL!	0	1	2	#NULL!	2	0	1
5	0	2	2	2	1	3	2	0	1	2	2	0	2	3	1	0	2	2	3	1	2	3035	2	1	2	1	2	#NULL!	0	2	2	#NULL!	2	0	0
2	0	1	2	1	1	2	1	2	0	1	1	0	3	2	2	0	2	2	3	1	2	2065	1	1	2	1	2	#NULL!	0	2	2	#NULL!	2	0	0
2	0	2	2	2	2	2	1	0	0	1	2	0	3	2	2	0	2	1	3	1	2	3598	2	1	2	1	2	#NULL!	0	2	2	#NULL!	2	0	0
1	0	1	1	2	1	3	1	0	0	1	1	0	2	2	1	0	2	1	3	1	2	3495	2	1	2	1	1	1	0	2	2	3	2	0	1
3	2	2	2	2	1	2	1	0	0	1	1	1	#NULL!	2	1	0	2	1	3	1	2	2475	2	1	2	1	2	#NULL!	0	1	2	#NULL!	2	0	1
1	0	1	1	1	1	3	1	0	0	1	1	0	3	4	2	0	2	2	3	1	2	2575	2	1	2	1	2	#NULL!	0	2	2	#NULL!	2	0	0
1	0	2	1	2	2	2	1	0	1	1	1	0	1	2	2	0	1	1	2	1	2	2755	2	1	2	1	2	#NULL!	0	2	2	#NULL!	2	0	1
2	0	1	2	2	1	2	1	1	0	1	1	0	2	1	2	0	2	1	3	3	2	3215	2	1	2	1	2	#NULL!	0	1	2	#NULL!	2	0	1
2	0	1	2	2	2	3	2	0	0	1	1	0	2	2	2	0	2	2	3	1	2	2280	1	1	2	1	2	#NULL!	0	2	2	#NULL!	2	0	0
5	0	2	1	2	2	3	2	0	0	1	#NULL!	0	3	1	2	0	2	3	3	1	2	3465	2	1	2	1	2	#NULL!	0	2	2	#NULL!	2	0	0
3	0	1	2	2	1	2	1	0	0	1	#NULL!	1	#NULL!	3	2	0	2	1	3	1	2	3145	2	1	2	1	2	#NULL!	0	1	2	#NULL!	2	0	1
5	0	1	2	1	1	2	1	0	0	1	1	0	4	2	2	0	2	1	3	1	2	3520	2	1	2	1	1	1	0	2	2	2	2	0	1
3	0	1	2	2	1	1	1	0	1	1	1	0	3	3	1	0	2	2	3	1	2	2610	2	1	2	1	2	#NULL!	0	2	2	#NULL!	2	0	0
3	0	1	2	1	1	2	1	0	0	1	#NULL!	0	3	4	1	0	2	3	3	1	2	4180	3	1	2	1	2	#NULL!	0	2	2	#NULL!	2	1	1
2	0	2	1	2	2	2	1	0	1	1	1	0	1	4	2	0	1	1	3	1	2	2905	1	1	2	1	1	1	0	2	2	1	2	0	1
2	0	1	1	2	2	3	1	0	0	1	1	0	2	2	2	0	2	2	3	1	2	3355	2	1	2	1	2	#NULL!	0	2	2	#NULL!	2	0	0
2	0	2	2	2	1	2	1	2	0	1	1	1	2	4	2	0	1	1	3	1	2	3140	2	1	2	1	2	#NULL!	0	2	2	#NULL!	2	0	0
1	2	1	2	1	1	2	1	0	0	1	1	0	4	1	2	0	2	3	3	1	2	2915	2	1	2	1	2	#NULL!	0	2	2	#NULL!	2	0	0
1	0	1	1	1	1	3	1	0	0	1	1	0	3	2	2	0	1	1	3	1	2	3030	2	1	2	1	2	#NULL!	0	2	2	#NULL!	2	0	0
3	2	2	2	2	2	2	1	0	0	1	#NULL!	0	4	3	2	0	2	2	3	1	2	3980	3	1	2	1	1	1	0	1	2	1	2	0	1
3	0	1	2	1	1	2	1	0	0	1	1	1	#NULL!	2	2	0	2	1	3	1	2	3180	2	1	2	1	2	#NULL!	0	2	2	#NULL!	2	0	0
1	0	2	1	2	2	3	1	0	0	1	1	0	1	4	2	1	1	1	3	1	2	3285	2	1	2	1	2	#NULL!	0	2	2	#NULL!	2	0	0
5	0	1	1	2	2	3	2	0	1	1	1	0	4	1	2	0	2	3	2	2	2	2570	3	1	2	1	2	#NULL!	0	2	2	#NULL!	2	0	1
5	0	1	1	2	1	2	1	0	0	1	1	0	3	3	1	0	2	1	3	1	2	3315	2	1	2	1	2	#NULL!	0	2	2	#NULL!	2	0	0
1	2	1	2	2	1	2	1	0	0	1	1	0	4	2	2	0	2	1	3	1	2	2340	1	1	2	1	2	#NULL!	0	2	2	#NULL!	2	0	0
5	0	2	1	2	2	3	2	0	0	1	1	1	4	1	2	0	1	3	3	1	2	3105	2	1	2	1	2	#NULL!	0	2	2	#NULL!	2	0	0
3	0	1	2	1	1	2	1	0	0	1	1	0	3	1	2	0	2	3	3	1	2	3380	3	1	2	1	2	#NULL!	0	1	2	#NULL!	2	0	1
3	0	2	2	1	1	2	1	0	0	1	1	0	2	2	2	0	2	3	3	1	2	3845	2	1	2	1	2	#NULL!	0	2	2	#NULL!	2	0	0
1	0	2	2	2	1	2	1	2	0	1	1	0	1	4	1	0	1	3	3	1	1	3120	2	1	2	1	2	#NULL!	0	2	2	#NULL!	2	0	0
1	2	2	2	2	1	3	1	0	1	1	1	1	2	4	2	0	2	3	3	1	2	3200	2	1	2	1	2	#NULL!	0	2	2	#NULL!	2	0	0
5	0	2	1	2	2	3	2	0	0	1	1	1	2	4	2	0	1	2	3	1	2	3285	2	1	2	1	2	#NULL!	0	2	2	#NULL!	2	0	0
1	0	1	1	2	1	2	1	0	0	1	1	0	1	4	1	0	2	2	3	1	2	3150	2	1	2	1	2	#NULL!	0	2	2	#NULL!	2	0	0
5	2	2	1	2	2	3	2	1	0	1	1	0	1	4	1	0	2	2	3	1	1	2785	2	1	2	1	2	#NULL!	0	2	2	#NULL!	2	0	0
2	0	2	2	2	1	1	1	0	0	1	2	1	1	2	2	0	2	1	3	1	2	2680	2	1	2	1	1	1	0	2	2	1	2	0	1
2	0	1	1	1	2	2	1	0	0	1	1	0	3	1	2	0	2	1	3	1	2	3526	2	1	2	1	1	0	0	1	2	2	2	0	1
2	0	2	2	2	2	2	1	2	0	1	1	0	#NULL!	3	2	0	2	1	3	1	2	3000	2	1	2	1	2	#NULL!	0	2	2	#NULL!	2	0	0
2	0	1	1	1	1	3	1	2	0	1	1	0	4	3	2	0	2	3	3	2	2	2830	2	1	2	1	2	#NULL!	0	2	2	#NULL!	1	0	0
3	0	1	2	2	1	2	1	0	0	1	1	0	1	4	2	0	1	1	3	1	1	3740	2	1	2	1	2	#NULL!	0	2	2	#NULL!	2	0	0
1	0	1	2	2	1	3	1	0	0	1	1	0	3	1	2	0	2	3	3	1	2	3355	2	1	2	1	2	#NULL!	0	2	2	#NULL!	2	0	0
1	0	1	2	2	1	2	1	2	1	1	1	0	2	3	2	0	2	1	3	1	2	3465	2	1	2	1	2	#NULL!	0	2	2	#NULL!	2	0	0
1	0	2	1	2	2	3	1	0	0	2	3	0	2	2	2	0	2	1	3	1	2	3590	2	1	2	1	2	#NULL!	0	2	2	#NULL!	2	0	0
1	0	1	1	1	1	3	1	0	0	1	2	0	1	3	2	0	2	2	3	1	2	3670	2	1	2	1	2	#NULL!	0	2	2	#NULL!	2	0	0
2	0	1	2	2	1	1	1	0	0	1	1	0	3	1	2	0	2	1	3	1	2	3105	2	1	2	1	2	#NULL!	0	2	2	#NULL!	2	0	0
1	0	2	2	2	1	3	1	0	1	1	1	0	1	4	1	0	2	1	3	1	2	2880	2	1	2	1	2	#NULL!	0	2	2	#NULL!	2	0	0
1	0	1	1	1	1	2	1	0	0	1	1	0	2	4	2	0	2	1	3	1	2	3530	3	1	2	1	2	#NULL!	0	2	2	#NULL!	2	0	1
3	0	1	1	2	2	2	1	0	0	1	1	0	2	3	2	0	2	1	3	1	2	3378	2	1	2	1	2	#NULL!	0	2	2	#NULL!	2	0	0
1	0	1	2	2	1	2	1	0	0	1	1	0	#NULL!	1	2	0	2	1	3	1	2	3510	2	1	2	1	2	#NULL!	0	2	2	#NULL!	2	0	0
1	0	2	2	2	2	3	2	0	0	1	2	1	2	2	2	0	2	1	3	1	2	3830	2	1	2	1	2	#NULL!	0	2	2	#NULL!	2	0	0
2	0	2	2	2	1	1	1	0	1	1	#NULL!	1	4	2	1	0	2	3	3	1	2	3245	2	1	2	1	2	#NULL!	0	2	2	#NULL!	2	0	0
3	0	1	2	2	1	1	1	0	0	1	1	0	#NULL!	2	2	0	2	1	3	1	2	3470	2	1	2	1	2	#NULL!	0	1	2	#NULL!	2	0	1
1	0	1	2	2	1	2	1	0	0	1	1	0	3	2	2	0	2	3	3	1	2	2735	2	1	2	1	2	#NULL!	0	2	2	#NULL!	2	0	0
1	0	1	2	2	1	2	1	0	1	1	1	0	2	3	1	0	2	1	3	1	2	2840	2	1	2	1	2	#NULL!	0	2	2	#NULL!	2	0	0
4	0	1	1	2	1	2	1	0	1	1	#NULL!	0	2	3	2	0	2	1	3	1	2	3660	2	1	2	1	2	#NULL!	0	2	2	#NULL!	2	0	0
2	0	1	1	1	2	3	1	0	0	1	2	0	3	3	2	0	1	1	3	1	2	3650	2	1	2	1	2	#NULL!	0	2	2	#NULL!	2	0	0
2	0	2	2	2	2	2	1	0	0	1	1	0	#NULL!	4	1	0	2	2	1	1	2	405	1	3	2	2	1	0	1	1	2	2	2	0	1
2	0	1	2	1	1	2	1	0	0	1	1	0	4	2	2	0	2	1	3	1	2	3548	2	1	2	1	2	#NULL!	0	2	2	#NULL!	2	0	0
2	0	2	1	1	1	3	1	0	0	1	1	0	4	3	2	0	2	2	3	1	2	3135	2	1	2	1	2	#NULL!	0	2	2	#NULL!	2	0	0
3	0	2	2	2	1	2	1	0	0	1	1	0	2	1	1	0	2	1	3	1	2	3400	2	1	2	1	2	#NULL!	0	1	2	#NULL!	2	0	1
3	0	1	2	1	2	2	1	0	0	1	1	0	1	3	2	0	1	2	3	1	2	2795	2	1	#NULL!	1	2	#NULL!	0	2	2	#NULL!	2	0	0
3	0	2	2	2	1	2	1	0	0	1	1	0	1	3	2	0	2	2	3	1	1	3660	3	1	2	1	2	#NULL!	0	2	2	#NULL!	2	0	1
3	0	2	2	2	1	3	1	0	0	1	1	0	#NULL!	2	2	0	2	3	3	1	2	2990	2	1	2	1	1	0	0	2	2	2	2	0	1
4	0	2	1	1	2	3	1	0	1	1	1	0	#NULL!	3	2	0	2	1	3	1	2	2855	1	1	2	1	2	#NULL!	0	1	2	#NULL!	2	0	1
5	2	1	1	2	1	2	1	2	0	1	#NULL!	0	2	1	2	0	2	1	3	2	2	3370	2	1	2	1	1	1	0	1	2	2	2	0	1
5	0	2	1	2	2	3	2	0	0	1	1	0	3	2	2	0	2	3	3	1	2	3540	3	1	2	1	2	#NULL!	0	2	2	#NULL!	2	0	1
2	0	1	1	2	1	2	1	0	0	1	1	0	3	1	2	0	2	3	3	1	2	3120	2	1	2	1	2	#NULL!	0	2	2	#NULL!	2	0	0
2	0	1	2	2	1	2	1	0	0	1	1	0	3	2	1	0	2	3	3	3	2	3140	2	1	2	1	2	#NULL!	0	2	2	#NULL!	1	0	0
4	0	2	1	2	1	2	1	0	0	4	1	0	4	4	1	0	2	2	3	1	2	2770	2	1	2	1	2	#NULL!	0	2	2	#NULL!	2	0	0
4	0	1	1	2	1	3	1	0	0	1	1	0	3	4	2	0	2	3	3	1	1	3755	2	1	2	1	2	#NULL!	0	2	2	#NULL!	2	0	0
4	0	2	1	2	2	2	1	0	1	1	1	0	4	3	1	0	2	2	3	1	2	3745	2	1	2	1	2	#NULL!	0	2	2	#NULL!	2	0	0
4	0	1	2	1	1	3	1	0	0	1	#NULL!	0	4	4	2	0	2	1	3	1	2	4170	2	1	2	1	2	#NULL!	0	2	2	#NULL!	2	1	1
2	0	1	1	2	2	2	1	0	1	1	1	0	#NULL!	3	2	0	2	1	3	1	2	3015	2	1	2	1	2	#NULL!	0	2	2	#NULL!	2	0	0
2	0	1	2	2	2	2	1	0	0	1	1	0	2	3	2	0	2	1	3	1	2	3340	2	1	2	1	1	1	0	1	2	1	2	0	1
2	0	1	1	1	1	1	1	2	1	1	1	0	#NULL!	1	2	0	2	1	3	1	2	4068	2	1	2	1	2	#NULL!	0	2	2	#NULL!	2	1	1
2	0	2	2	1	2	2	1	0	0	1	1	0	2	2	2	0	2	3	3	1	2	3420	2	1	2	1	2	#NULL!	0	2	2	#NULL!	2	0	0
2	0	2	1	2	1	2	1	0	1	1	1	1	1	4	2	0	1	1	3	1	2	4150	3	1	2	1	2	#NULL!	0	2	2	#NULL!	2	1	1
2	0	1	2	1	2	3	2	1	0	1	2	0	#NULL!	1	2	0	2	1	3	1	2	3368	2	1	2	1	2	#NULL!	0	2	2	#NULL!	2	0	0
5	0	2	1	2	2	3	2	0	0	1	1	0	4	3	2	0	2	1	3	1	2	2550	2	1	2	1	2	#NULL!	0	2	2	#NULL!	2	0	0
1	0	2	1	2	1	3	1	0	0	1	3	1	3	2	2	0	2	1	2	2	2	2160	2	1	2	1	2	#NULL!	0	1	2	#NULL!	2	0	1
5	0	2	1	2	2	3	2	0	0	1	1	1	3	1	2	0	2	3	3	1	2	2760	2	1	2	1	2	#NULL!	0	2	2	#NULL!	2	0	0
2	0	1	1	2	1	3	1	2	0	1	2	0	#NULL!	2	2	0	2	3	3	2	2	3984	3	1	2	1	2	#NULL!	0	3	2	#NULL!	1	0	1
2	0	1	1	2	2	3	1	0	0	1	1	0	1	3	2	0	2	3	3	1	1	3385	2	1	2	1	2	#NULL!	0	2	2	#NULL!	1	0	0
2	0	2	2	2	1	1	1	2	1	1	1	1	#NULL!	1	1	0	2	1	3	1	2	2570	1	1	2	1	2	#NULL!	0	2	2	#NULL!	2	0	0
5	0	1	1	1	1	2	1	0	0	1	1	0	4	2	2	0	2	1	3	1	2	3180	2	1	2	1	2	#NULL!	0	2	2	#NULL!	1	0	0
3	0	1	2	2	1	2	1	0	0	1	1	0	2	2	2	0	2	3	3	1	2	3315	2	1	2	1	2	#NULL!	0	1	2	#NULL!	2	0	1
3	0	1	1	2	1	2	1	0	0	1	1	0	1	3	2	0	2	3	3	1	2	3640	3	1	2	1	2	#NULL!	0	1	2	#NULL!	2	0	1
5	0	2	1	2	1	3	1	0	0	1	1	0	1	4	1	0	2	3	3	2	2	3450	2	1	2	1	1	0	0	2	2	3	1	0	1
5	1	2	1	2	2	3	1	2	0	1	1	0	1	4	1	0	2	3	3	2	2	4280	2	1	2	1	2	#NULL!	0	2	2	#NULL!	2	1	1
2	0	2	2	2	1	2	1	0	0	1	1	0	2	2	1	0	2	2	2	1	2	1785	1	1	2	1	1	0	0	1	2	2	2	0	1
2	0	1	1	2	1	3	1	2	0	1	1	0	2	3	2	0	2	1	3	1	2	3375	2	1	2	1	2	#NULL!	0	1	2	#NULL!	2	0	1
4	0	1	1	1	1	2	1	0	0	1	#NULL!	0	1	2	2	1	1	3	3	1	2	3430	2	1	2	1	2	#NULL!	0	2	2	#NULL!	2	0	0
1	0	1	2	2	1	3	1	2	0	1	1	0	#NULL!	3	2	0	2	1	3	1	2	3630	2	1	2	1	2	#NULL!	0	2	2	#NULL!	2	0	0
2	2	2	2	2	2	2	1	0	0	1	2	0	#NULL!	3	1	0	2	1	3	1	2	3605	2	1	2	1	2	#NULL!	0	2	2	#NULL!	2	0	0
2	0	1	2	1	1	3	1	0	0	1	2	1	#NULL!	3	2	0	2	1	3	1	1	3150	2	1	2	1	1	0	0	2	2	1	2	0	1
2	0	1	2	1	1	2	1	1	1	1	1	0	4	2	2	0	2	1	3	1	2	2590	1	1	2	1	2	#NULL!	0	2	2	#NULL!	2	0	0
5	2	2	1	2	2	3	2	0	0	1	#NULL!	0	1	3	1	0	2	3	3	1	2	2952	2	1	2	1	2	#NULL!	0	2	2	#NULL!	2	0	0
1	0	1	1	2	1	3	1	0	0	2	2	0	1	2	2	0	2	1	3	2	2	3075	2	1	2	1	2	#NULL!	0	2	2	#NULL!	2	0	0
3	2	1	2	2	1	1	1	0	0	1	1	0	#NULL!	3	2	0	1	2	3	1	2	3515	3	1	2	1	2	#NULL!	0	2	2	#NULL!	2	0	1
2	0	1	2	2	2	2	1	0	0	1	1	0	2	4	1	0	2	1	3	1	2	2930	1	1	2	1	2	#NULL!	0	2	2	#NULL!	2	0	0
2	0	1	2	1	1	2	1	0	0	1	1	0	4	2	2	0	2	1	3	1	2	3000	2	1	2	1	2	#NULL!	0	1	2	#NULL!	2	0	1
1	2	1	1	1	1	3	1	0	1	1	1	0	1	4	2	1	1	2	3	1	2	4095	3	1	2	1	2	#NULL!	0	2	2	#NULL!	2	1	1
1	0	1	2	2	1	3	1	0	0	1	2	0	4	1	2	0	2	1	3	1	2	2545	1	1	2	1	2	#NULL!	0	2	2	#NULL!	2	0	0
2	0	2	2	2	2	2	1	0	0	1	1	0	1	3	2	0	2	3	3	1	2	3470	2	1	2	1	2	#NULL!	0	2	2	#NULL!	2	0	0
2	0	1	2	2	2	2	1	0	1	1	1	0	3	2	2	0	2	1	3	1	2	2915	2	1	2		2	#NULL!	0	2	2	#NULL!	2	0	0
2	0	2	2	2	2	2	1	0	1	1	1	1	4	2	2	0	2	3	3	1	2	4200	3	1	2	1	1	1	0	2	2	1	2	1	1
2	0	1	2	2	2	2	1	0	1	1	2	0	2	2	2	0	2	1	3	1	1	2710	2	1	2	1	2	#NULL!	0	2	2	#NULL!	2	0	0
2	2	1	2	1	1	2	1	0	1	1	2	0	1	4	2	0	2	2	3	1	1	2690	2	1	2	1	1	1	0	2	2	1	2	0	1
2	0	2	1	1	2	3	1	2	0	1	2	0	1	1	2	0	2	3	3	2	2	3260	2	1	2	1	2	#NULL!	0	2	2	#NULL!	2	0	0
5	0	2	1	2	2	3	2	0	0	1	2	0	3	3	2	0	2	2	3	1	1	2876	2	1	2	1	2	#NULL!	0	2	2	#NULL!	2	0	0
4	0	1	2	2	1	2	1	0	0	1	1	0	4	2	2	0	2	1	3	1	2	3160	2	1	2	1	2	#NULL!	0	2	2	#NULL!	2	0	0
4	0	2	1	2	2	3	1	0	0	1	1	0	3	4	2	0	1	2	3	1	1	2980	2	1	2	1	2	#NULL!	0	2	2	#NULL!	2	0	0
2	0	1	2	1	1	2	1	0	0	1	1	0	1	1	2	0	2	2	2	1	2	2095	2	1	2	1	1	1	0	1	2	1	2	0	1
1	2	2	2	2	2	3	2	2	1	1	1	1	1	3	2	0	2	2	3	1	2	3155	2	1	2	1	2	#NULL!	0	2	2	#NULL!	2	0	0
2	0	2	2	2	2	2	2	0	0	1	1	0	4	2	1	0	2	2	3	1	2	3650	2	1	2	1	2	#NULL!	0	2	2	#NULL!	2	0	0
2	0	2	1	2	2	2	1	0	0	1	1	0	1	2	2	0	2	2	2	1	1	2970	2	1	2	1	1	1	0	1	2	1	2	0	1
2	0	1	2	2	1	1	1	1	0	1	1	0	#NULL!	2	2	0	2	2	3	1	2	3110	2	1	2	1	2	#NULL!	0	#NULL!	2	#NULL!	2	0	0
2	0	1	2	1	1	2	1	0	0	1	1	0	#NULL!	1	2	0	2	3	1	1	2	1965	2	1	2	1	1	1	0	1	2	3	2	0	1
5	0	2	1	2	2	3	2	0	1	1	2	0	1	4	1	0	2	3	3	1	2	3206	2	1	2	1	2	#NULL!	0	2	2	#NULL!	2	0	0
2	0	1	2	2	1	2	1	2	0	2	1	1	#NULL!	1	1	0	2	1	3	1	2	3245	2	1	2	1	1	1	0	2	2	1	2	0	1
4	0	2	2	2	1	2	1	0	0	1	#NULL!	0	2	2	2	0	2	1	3	1	2	3330	1	1	2	1	2	#NULL!	0	2	2	#NULL!	2	0	0
4	0	2	1	2	1	2	1	0	0	1	1	1	2	4	2	0	2	1	3	1	2	3295	2	1	2	1	2	#NULL!	0	2	2	#NULL!	2	0	0
4	0	1	1	1	1	2	1	0	0	2	#NULL!	0	4	1	2	0	2	1	3	1	2	3155	2	1	2	1	2	#NULL!	0	2	2	#NULL!	2	0	0
3	0	1	1	2	1	3	1	0	0	1	1	1	2	2	2	0	2	1	3	1	2	3050	2	1	2	1	2	#NULL!	0	2	2	#NULL!	2	0	0
3	1	1	2	1	2	3	1	0	1	1	#NULL!	0	3	3	2	0	2	1	3	1	2	3140	2	1	2	1	2	#NULL!	0	2	2	#NULL!	2	0	0
5	0	2	2	2	1	2	1	2	1	1	1	0	1	3	2	0	2	3	3	2	2	3175	2	1	2	1	1	1	0	2	2	1	2	0	1
5	0	1	2	2	1	2	1	0	0	2	#NULL!	0	#NULL!	1	2	0	2	1	3	1	2	3585	2	1	2	1	2	#NULL!	0	2	2	#NULL!	2	0	0
2	2	1	1	2	2	2	1	0	1	1	1	0	3	2	2	0	1	3	3	2	2	3365	2	1	2	1	2	#NULL!	0	2	2	#NULL!	2	0	0
2	0	1	2	1	1	1	1	2	0	1	1	1	1	3	2	0	2	1	3	1	2	3512	2	1	2	1	2	#NULL!	0	2	2	#NULL!	2	0	0
2	0	1	2	2	1	2	1	0	0	1	1	0	1	3	2	0	2	1	3	1	2	3490	2	1	2	1	2	#NULL!	0	2	2	#NULL!	2	0	0
2	0	1	2	2	1	3	1	0	0	1	1	0	2	3	2	0	2	1	3	2	2	3525	2	1	2	1	2	#NULL!	0	1	2	#NULL!	2	0	1
2	0	1	2	2	1	2	1	0	1	1	1	0	4	2	2	0	2	2	3	1	2	3240	2	1	2	1	1	1	0	1	2	1	2	0	1
5	0	1	1	2	2	3	1	0	0	1	1	0	1	1	2	0	2	1	1	1	2	2060	2	1	2	1	1	1	0	2	2	3	2	0	1
1	0	2	1	2	2	3	1	0	0	1	2	0	4	3	2	0	2	1	3	1	2	3820	2	1	2	1	2	#NULL!	0	2	2	#NULL!	2	0	0
1	0	1	2	2	2	2	1	0	0	1	2	0	1	3	2	0	2	2	3	2	2	3460	2	1	2	1	2	#NULL!	0	2	2	#NULL!	2	0	0
1	0	2	1	2	1	3	1	0	0	1	2	0	4	2	2	0	2	1	3	1	2	3190	2	1	2	1	2	#NULL!	0	2	2	#NULL!	2	0	0
4	0	2	2	2	2	3	2	0	0	1	1	0	4	4	1	0	2	2	3	1	2	4850	3	1	2	1	2	#NULL!	0	2	2	#NULL!	2	1	1
1	0	1	2	2	1	3	1	0	0	1	1	0	1	3	1	0	2	1	3	1	2	3385	2	1	2	1	2	#NULL!	0	2	2	#NULL!	2	0	0
1	0	2	1	2	2	2	1	0	1	4	2	1	2	2	2	0	2	1	3	1	2	2975	2	1	2	1	2	#NULL!	0	2	2	#NULL!	2	0	0
5	2	2	2	2	2	3	2	0	0	1	1	0	1	3	1	0	2	1	3	1	2	3015	2	1	2	1	2	#NULL!	0	2	2	#NULL!	2	0	0
5	0	2	1	2	2	3	2	0	1	1	1	0	3	2	1	0	2	2	3	1	2	2768	2	1	2	1	2	#NULL!	0	2	2	#NULL!	2	0	0
1	0	2	1	2	2	3	2	0	0	1	2	1	4	2	2	0	2	1	3	1	2	3585	2	1	2	1	2	#NULL!	0	2	2	#NULL!	2	0	0
1	0	2	2	2	1	3	1	2	0	4	2	1	2	2	2	0	2	3	3	1	2	3350	2	1	#NULL!	1	2	#NULL!	0	2	2	#NULL!	2	0	0
5	0	2	1	2	2	3	2	0	0	1	1	0	3	2	2	0	2	1	3	1	2	3042	2	1	2	1	2	#NULL!	0	2	2	#NULL!	2	0	0
1	0	2	1	2	2	3	1	0	0	1	#NULL!	0	3	3	1	0	1	1	3	1	2	3005	2	1	2	1	2	#NULL!	0	2	2	#NULL!	2	0	0
5	0	2	1	2	2	3	2	0	0	1	#NULL!	0	2	2	2	0	2	1	3	1	2	2830	2	1	2	1	2	#NULL!	0	2	2	#NULL!	2	0	0
5	0	2	1	2	2	3	2	0	0	1	1	0	4	2	2	0	2	3	3	1	2	3474	2	1	2	1	2	#NULL!	0	2	2	#NULL!	2	0	0
4	0	2	2	1	1	2	1	0	0	1	#NULL!	0	4	2	2	0	2	3	3	1	2	3970	2	1	2	1	2	#NULL!	0	2	2	#NULL!	2	0	0
1	0	1	1	2	2	2	1	2	1	1	2	0	4	1	2	0	2	1	3	1	2	3415	2	1	2	1	2	#NULL!	0	2	2	#NULL!	2	0	0
5	0	2	1	1	2	3	2	0	0	1	2	0	4	2	2	0	2	2	2	1	2	2500	2	1	2	1	2	#NULL!	0	2	2	#NULL!	2	0	1
4	0	2	2	2	1	2	1	0	1	1	1	0	1	4	2	0	2	3	3	1	2	3965	2	1	2	1	1	1	0	2	2	1	2	0	1
4	0	1	1	1	1	2	1	0	0	1	1	0	2	3	2	0	2	3	3	1	1	3625	2	1	2	1	2	#NULL!	0	2	2	#NULL!	2	0	0
5	0	2	1	2	2	3	2	0	0	1	2	0	4	2	1	0	2	2	3	1	2	2988	2	1	2	1	2	#NULL!	0	2	2	#NULL!	2	0	0
1	0	1	2	1	1	3	1	0	0	1	1	0	4	2	2	0	2	2	3	1	2	3985	2	1	2	1	2	#NULL!	0	2	2	#NULL!	2	0	0
1	0	1	2	1	1	3	1	0	0	1	1	0	4	2	1	0	2	1	3	1	2	3200	2	1	2	1	2	#NULL!	0	2	2	#NULL!	2	0	0
5	0	2	1	2	2	3	2	0	0	1	2	0	2	3	2	0	2	1	3	1	2	3245	2	1	2	1	2	#NULL!	0	2	2	#NULL!	2	0	0
5	0	2	1	2	2	3	2	0	1	1	1	0	3	3	1	0	2	3	3	1	2	3970	3	1	2	1	2	#NULL!	0	2	2	#NULL!	2	0	1
5	0	1	2	1	1	2	1	0	0	1	1	0	1	1	2	0	2	1	2	2	2	2190	1	1	2	1	2	#NULL!	0	2	2	#NULL!	2	0	1
5	0	1	1	2	1	2	1	0	0	1	1	0	4	2	2	0	2	3	3	1	2	3570	2	1	2	1	2	#NULL!	0	2	2	#NULL!	2	0	0
1	0	1	2	2	1	3	1	2	1	1	1	0	3	1	2	0	2	1	3	1	2	3215	2	1	2	1	2	#NULL!	0	2	2	#NULL!	2	0	0
2	0	2	2	1	1	2	1	0	1	1	1	0	#NULL!	2	2	0	2	2	1	1	1	700	1	3	2	1	1	1	1	2	2	3	2	0	1
2	0	2	2	2	2	2	1	0	1	1	1	0	2	3	1	0	2	1	3	1	2	3296	2	1	2	1	2	#NULL!	0	2	2	#NULL!	2	0	0
3	0	1	2	2	1	2	1	0	0	1	1	0	3	1	2	0	2	3	3	1	2	3415	2	1	2	1	2	#NULL!	0	2	2	#NULL!	2	0	0
4	0	1	2	2	1	2	1	0	0	1	1	0	4	1	2	0	2	1	3	1	2	2980	2	1	2	1	2	#NULL!	0	1	2	#NULL!	2	0	1
3	0	1	2	2	2	2	1	0	0	1	1	0	#NULL!	2	2	0	2	2	3	1	2	3240	2	1	2	1	2	#NULL!	0	2	2	#NULL!	2	0	0
4	0	1	2	1	1	2	1	0	0	1	1	0	2	1	2	0	2	1	3	1	2	3310	2	1	2	1	2	#NULL!	0	2	2	#NULL!	2	0	0
4	0	1	1	2	1	2	1	0	0	1	1	0	2	4	2	0	2	3	3	1	1	3435	2	1	2	1	2	#NULL!	0	2	2	#NULL!	2	0	0
3	0	2	2	2	1	2	1	0	1	1	1	0	4	2	2	0	2	2	3	1	1	2505	1	1	2	1	1	1	0	1	2	2	2	0	1
3	0	2	2	2	2	2	1	0	1	1	1	0	3	3	2	0	2	2	3	1	2	4080	3	1	2	1	2	#NULL!	0	2	2	#NULL!	2	1	1
1	0	1	1	2	1	2	1	0	0	1	1	0	#NULL!	2	2	0	2	1	1	1	2	715	2	2	1	1	2	#NULL!	1	#NULL!	2	#NULL!	2	0	1
2	0	1	2	2	1	2	1	0	1	1	1	0	4	1	2	0	2	1	3	1	2	3420	2	1	2	1	2	#NULL!	0	1	2	#NULL!	2	0	1
1	0	2	2	2	2	2	1	0	0	1	1	0	3	3	1	0	2	3	3	1	2	3255	2	1	2	1	2	#NULL!	0	2	2	#NULL!	1	0	0
1	0	1	1	2	1	3	1	0	0	1	1	0	2	2	2	0	2	1	3	1	2	2915	2	1	2	1	2	#NULL!	0	2	2	#NULL!	2	0	0
1	0	2	2	1	2	2	1	0	0	1	2	0	2	4	2	0	1	2	3	2	2	3335	2	1	2	1	2	#NULL!	0	2	2	#NULL!	2	0	0
2	0	1	2	1	1	2	1	2	0	1	1	0	#NULL!	2	2	0	2	1	1	1	2	770	3	1	2	2	1	1	1	2	1	3	2	0	1
2	0	1	2	2	1	2	1	0	0	1	2	0	2	3	1	0	2	1	2	1	2	2615	2	1	2	1	2	#NULL!	0	2	2	#NULL!	2	0	1
4	0	2	1	1	1	2	1	0	1	1	1	0	1	4	1	0	2	1	3	1	2	2910	2	1	2	1	2	#NULL!	0	1	2	#NULL!	2	0	1
4	0	1	1	2	2	2	1	0	0	1	1	0	3	1	2	0	2	1	3	1	2	3050	2	1	2	1	2	#NULL!	0	2	2	#NULL!	2	0	0
3	0	1	2	2	1	2	1	0	0	1	1	0	2	4	1	0	2	3	3	1	2	2885	1	1	2	1	2	#NULL!	0	1	2	#NULL!	2	0	1
3	0	2	2	2	1	2	1	0	0	1	1	0	#NULL!	2	1	0	2	2	3	3	1	2975	2	1	2	1	2	#NULL!	0	1	1	#NULL!	2	0	1
3	0	2	1	1	1	2	1	0	0	1	#NULL!	0	4	2	2	0	2	3	3	1	2	3765	2	1	2	1	2	#NULL!	0	2	2	#NULL!	2	0	0
5	0	2	1	2	2	3	2	1	1	1	#NULL!	0	3	3	2	0	2	3	3	1	2	3215	2	1	2	1	2	#NULL!	0	2	1	#NULL!	2	0	0
3	0	1	2	2	1	2	1	0	0	1	1	0	2	2	2	0	2	1	3	1	2	3380	2	1	2	1	2	#NULL!	0	1	2	#NULL!	2	0	1
1	0	1	2	1	1	2	1	0	0	1	2	1	1	2	2	0	2	3	3	2	2	4065	2	1	2	1	2	#NULL!	0	1	2	#NULL!	2	1	1
1	2	2	2	2	2	3	1	0	1	1	1	0	#NULL!	4	1	1	1	2	3	1	1	3600	2	1	2	1	2	#NULL!	0	1	2	#NULL!	2	0	1
1	0	1	2	2	2	3	1	0	1	1	1	0	2	2	2	0	2	1	3	1	2	2690	1	1	2	1	2	#NULL!	0	2	2	#NULL!	2	0	0
1	0	1	2	1	1	3	1	0	0	1	1	0	3	4	2	0	1	2	3	1	2	2990	2	1	2	1	2	#NULL!	0	2	2	#NULL!	2	0	0
1	2	1	2	2	1	3	1	0	0	1	1	0	#NULL!	4	2	0	2	1	3	1	2	2935	2	1	2	1	2	#NULL!	0	2	2	#NULL!	2	0	0
5	0	2	1	2	2	3	2	0	0	1	#NULL!	0	1	1	1	0	2	3	3	1	2	3040	2	1	2	1	2	#NULL!	0	2	2	#NULL!	2	0	0
3	2	2	2	1	2	2	1	0	0	1	1	0	1	3	2	0	2	2	2	1	2	2525	2	1	2	1	1	1	0	1	2	3	2	0	1
1	0	1	2	1	1	3	1	0	0	1	1	0	3	2	2	0	2	1	3	1	2	3705	2	1	2	1	2	#NULL!	0	2	2	#NULL!	2	0	0
5	0	2	1	2	2	3	2	0	0	1	1	0	3	1	1	0	2	3	3	1	2	3925	3	1	2	1	2	#NULL!	0	2	2	#NULL!	2	0	1
5	0	2	1	2	2	3	2	0	0	1	2	0	3	4	2	0	2	2	2	2	1	2700	2	1	2	1	2	#NULL!	0	2	2	#NULL!	2	0	1
5	0	2	1	2	2	3	1	0	1	1	1	0	4	3	1	0	2	1	3	1	2	3250	2	1	2	1	2	#NULL!	0	2	2	#NULL!	2	0	0
4	0	1	2	2	1	1	1	0	0	1	1	0	#NULL!	1	2	0	2	1	3	1	2	2835	2	1	2	1	2	#NULL!	0	2	2	#NULL!	2	0	0
4	0	1	1	2	1	3	1	0	0	1	1	0	1	3	2	0	2	2	3	1	2	3590	2	1	2	1	2	#NULL!	0	2	2	#NULL!	2	0	0
4	0	1	1	1	1	2	1	0	0	1	1	0	4	1	2	0	2	1	3	1	2	3660	2	1	2	1	2	#NULL!	0	2	2	#NULL!	2	0	0
1	0	2	1	2	2	3	2	0	0	1	2	0	3	2	2	0	2	2	3	1	2	3705	2	1	2	1	2	#NULL!	0	2	2	#NULL!	2	0	0
5	2	1	1	2	1	2	1	0	1	1	1	0	1	4	2	1	1	1	3	1	2	3682	2	1	2	1	2	#NULL!	0	2	2	#NULL!	2	0	0
1	0	1	1	2	2	3	1	0	0	1	1	0	2	1	1	0	2	1	3	1	2	2565	1	1	2	1	2	#NULL!	0	2	2	#NULL!	2	0	0
1	0	1	2	2	1	3	1	0	0	1	2	0	4	3	2	0	2	3	3	1	2	3445	2	1	2	1	2	#NULL!	0	2	2	#NULL!	2	0	0
5	0	1	1	2	2	3	2	0	0	1	1	0	4	4	2	0	2	3	3	1	2	3155	2	1	2	1	1	1	0	2	2	3	2	0	1
3	0	1	2	1	1	2	1	0	0	1	1	0	2	2	2	0	2	3	3	1	2	4080	2	1	2	1	2	#NULL!	0	2	2	#NULL!	2	1	1
5	0	2	1	2	2	3	2	0	1	1	#NULL!	0	3	2	1	0	2	3	3	1	2	3295	2	1	2	1	2	#NULL!	0	2	2	#NULL!	2	0	0
4	0	1	1	2	2	2	1	0	1	1	1	0	2	3	2	0	2	1	3	1	2	3565	2	1	#NULL!		2	#NULL!	0	2	2	#NULL!	2	0	0
1	0	1	2	1	1	3	1	0	1	1	1	0	4	4	1	0	2	1	1	1	2	1675	2	1	2	1	1	1	1	1	2	3	2	0	1
3	0	2	2	2	1	3	2	0	0	1	1	0	1	3	2	0	2	2	3	1	2	3990	2	1	2	1	2	#NULL!	0	2	2	#NULL!	2	0	0
1	0	2	1	2	1	3	1	0	0	1	#NULL!	0	4	2	2	0	2	3	3	1	2	2990	2	1	2	1	2	#NULL!	0	2	2	#NULL!	2	0	0
5	0	2	2	2	1	2	1	0	1	1	1	1	3	2	2	0	2	2	2	1	2	2455	2	1	2	1	1	1	0	1	2	3	2	0	1
4	0	2	2	2	2	3	1	0	0	1	1	0	1	3	2	0	2	2	3	2	2	4647	3	1	1	1	1	0	1	2	2	1	2	1	1
5	0	2	1	2	2	3	2	0	0	1	#NULL!	0	2	2	2	1	1	2	3	1	2	3165	2	1	2	1	2	#NULL!	0	2	2	#NULL!	2	0	0
3	0	2	2	2	1	2	1	0	0	1	1	0	#NULL!	2	2	0	2	3	1	1	2	1350	1	1	2	2	1	1	1	1	2	3	2	0	1
3	0	1	2	2	1	2	1	0	0	1	#NULL!	0	4	4	1	0	2	1	2	1	2	2140	1	1	#NULL!	1	1	0	0	1	2	2	2	0	1
3	0	1	2	1	1	2	1	0	0	1	#NULL!	0	3	1	2	0	2	1	3	1	2	2980	2	1	2	1	2	#NULL!	0	2	2	#NULL!	2	0	0
1	0	2	2	2	1	3	1	0	0	1	1	1	1	4	2	0	1	2	3	1	2	2985	2	1	2	1	2	#NULL!	0	2	2	#NULL!	2	0	0
3	0	2	2	2	1	2	1	0	1	4	1	0	4	4	2	0	2	2	3	1	2	3230	2	1	2	2	2	#NULL!	0	2	2	#NULL!	2	0	0
1	0	2	2	2	1	3	1	0	0	1	1	0	3	2	2	0	2	1	2	1	2	2870	2	1	2	1	2	#NULL!	0	1	2	#NULL!	2	0	1
5	0	2	1	2	2	3	2	0	0	1	#NULL!	1	2	2	1	0	2	2	3	1	2	3190	2	1	2	1	2	#NULL!	0	2	2	#NULL!	2	0	0
1	2	2	1	2	1	3	1	0	0	1	1	0	3	3	1	0	2	1	3	1	2	3485	2	1	2	1	1	1	0	2	1	2	2	0	1
3	0	1	2	2	1	2	1	0	0	1	1	0	1	3	1	1	1	2	2	2	2	2795	2	1	2	1	1	1	0	2	2	1	2	0	1
3	0	1	2	1	1	2	1	0	0	1	1	0	4	1	2	1	1	1	3	1	2	3544	2	1	2	1	2	#NULL!	0	2	2	#NULL!	2	0	0
1	0	2	1	2	1	3	1	0	0	1	1	0	3	3	1	0	2	1	3	1	2	3015	2	1	2	1	2	#NULL!	0	2	2	#NULL!	2	0	0
1	2	2	2	2	1	3	1	0	1	1	#NULL!	0	1	4	1	0	2	2	2	1	1	2540	2	1	2	1	2	#NULL!	0	2	2	#NULL!	2	0	1
5	0	2	1	2	2	3	2	0	0	1	#NULL!	0	#NULL!	4	2	0	2	2	3	1	2	4070	2	1	2	1	2	#NULL!	0	2	2	#NULL!	2	1	1
1	0	1	2	1	1	3	1	0	0	1	1	0	4	2	2	0	2	3	3	1	2	3075	2	1	2	1	2	#NULL!	0	2	2	#NULL!	2	0	0
1	0	1	2	2	1	3	1	0	1	1	1	0	4	1	2	0	2	1	3	1	2	2910	2	1	2	1	2	#NULL!	0	2	2	#NULL!	2	0	0
1	0	2	2	2	2	3	1	1	1	1	1	1	1	2	2	0	2	1	3	1	2	2750	1	1	2	1	2	#NULL!	0	2	2	#NULL!	2	0	0
1	0	1	2	2	1	3	1	2	0	1	1	0	4	1	2	0	2	1	3	1	2	3055	2	1	2	1	2	#NULL!	0	2	2	#NULL!	2	0	0
1	2	1	1	2	1	2	1	1	0	1	1	0	2	4	2	0	1	1	3	1	2	2845	2	1	2	1	2	#NULL!	0	2	2	#NULL!	2	0	0
5	0	1	2	2	1	2	1	0	0	1	2	0	3	1	2	0	2	1	3	1	2	2700	1	1	2	1	2	#NULL!	0	2	2	#NULL!	2	0	0
5	0	2	1	2	2	3	2	0	0	1	#NULL!	0	4	1	2	0	2	2	3	1	2	3640	2	1	2	1	2	#NULL!	0	2	2	#NULL!	2	0	0
3	0	2	1	2	1	2	1	0	0	1	1	1	1	4	2	0	2	2	3	1	2	3540	2	1	2	1	2	#NULL!	0	2	2	#NULL!	2	0	0
3	0	1	2	2	1	2	1	0	0	1	1	0	4	3	2	0	2	1	3	1	2	3050	2	1	2	1	2	#NULL!	0	2	2	#NULL!	2	0	0
1	0	1	2	2	1	3	1	0	0	1	2	0	2	3	2	0	2	1	3	1	2	2825	2	1	2	1	2	#NULL!	0	2	2	#NULL!	2	0	0
1	0	2	1	2	1	3	1	0	1	1	2	0	2	2	2	0	2	1	3	1	2	2925	2	1	2	1	2	#NULL!	0	2	2	#NULL!	2	0	0
3	0	1	2	2	1	3	1	0	0	1	1	0	#NULL!	3	2	0	2	3	3	1	2	4119	2	1	2	1	2	#NULL!	0	1	2	#NULL!	2	1	1
2	0	1	2	2	1	2	1	0	0	1	1	1	1	2	2	0	2	1	3	1	2	3185	2	1	2	1	2	#NULL!	0	2	2	#NULL!	2	0	0
2	2	1	1	2	1	1	1	0	0	1	1	0	4	3	2	0	2	1	3	1	2	3590	2	1	2	1	2	#NULL!	0	2	2	#NULL!	2	0	0
3	0	1	2	2	1	1	1	0	1	1	1	0	4	4	2	0	2	1	3	1	2	3724	2	1	#NULL!	1	2	#NULL!	0	2	2	#NULL!	2	0	0
3	0	1	2	2	1	2	1	0	0	1	1	0	2	3	2	0	2	2	3	1	2	2790	2	1	2	1	2	#NULL!	0	2	2	#NULL!	2	0	0
3	0	1	2	1	1	1	1	0	0	1	1	0	3	2	2	0	2	1	3	1	2	3395	2	1	2	1	2	#NULL!	0	2	2	#NULL!	2	0	0
1	2	1	2	2	2	2	1	0	1	1	1	0	2	4	1	0	1	3	3	1	1	2805	1	1	2	1	2	#NULL!	0	2	2	#NULL!	2	0	0
1	0	1	2	2	1	3	1	0	1	1	1	0	1	4	1	0	2	1	3	1	2	3050	2	1	2	1	2	#NULL!	0	2	2	#NULL!	2	0	0
2	0	2	1	1	2	3	1	0	1	1	#NULL!	0	#NULL!	3	1	0	2	1	2	2	2	2435	2	1	2	1	2	#NULL!	0	2	2	#NULL!	2	0	1
1	2	1	1	2	1	3	1	0	0	1	1	0	3	4	2	0	2	2	3	1	2	3365	2	1	2	1	2	#NULL!	0	2	2	#NULL!	2	0	0
2	0	2	2	2	2	1	1	0	0	1	1	0	1	4	2	0	2	3	3	1	1	3050	2	1	2	1	2	#NULL!	0	2	2	#NULL!	2	0	0
3	0	1	2	2	1	2	1	0	0	1	1	0	4	2	2	0	2	2	3	2	1	3120	2	1	2	1	2	#NULL!	0	2	2	#NULL!	2	0	0
5	0	2	2	2	1	2	1	2	0	1	1	0	2	2	2	0	2	3	2	2	2	2385	3	1	2	1	1	1	0	2	2	1	2	0	1
5	0	2	1	2	2	3	2	0	0	1	1	1	2	2	1	0	2	3	3	1	2	2880	2	1	2	1	2	#NULL!	0	2	2	#NULL!	2	0	0
3	0	2	2	2	1	2	1	0	0	1	1	0	#NULL!	2	2	0	2	3	3	1	2	3500	2	1	2		2	#NULL!	0	2	2	#NULL!	2	0	0
2	0	2	1	2	2	1	1	0	0	1	1	0	#NULL!	2	2	0	2	2	3	1	2	3350	2	1	2	1	2	#NULL!	0	1	2	#NULL!	2	0	1
1	0	1	1	1	1	3	1	0	0	1	1	0	4	2	2	0	2	3	3	1	2	3330	2	1	2	1	2	#NULL!	0	2	2	#NULL!	2	0	0
3	0	2	2	1	1	1	1	0	0	1	#NULL!	1	#NULL!	3	2	0	2	1	3	1	2	3025	2	1	2	1	2	#NULL!	0	2	2	#NULL!	2	0	0
5	0	2	1	1	2	3	2	0	0	1	2	0	4	2	2	0	2	3	3	1	1	2980	2	1	2	1	2	#NULL!	0	2	2	#NULL!	2	0	0
1	2	2	1	2	1	3	1	0	0	1	1	0	2	4	2	0	2	3	3	1	2	3315	2	1	2	1	2	#NULL!	0	2	2	#NULL!	2	0	0
4	0	1	2	1	1	2	1	0	0	1	1	0	#NULL!	3	1	0	2	1	3	1	2	3090	2	1	2	1	2	#NULL!	0	1	2	#NULL!	2	0	1
4	0	1	2	2	1	3	1	0	0	1	1	0	4	2	2	0	2	2	3	1	2	3730	2	1	2	1	2	#NULL!	0	2	2	#NULL!	2	0	0
1	0	1	2	1	1	2	1	0	0	2	1	0	#NULL!	4	2	0	2	1	1	1	2	540	2	2	1		2	#NULL!	1	#NULL!	1	#NULL!	2	0	1
1	2	1	2	2	1	3	1	0	0	1	1	0	3	2	2	0	2	1	3	2	2	3575	2	1	2	1	2	#NULL!	0	2	2	#NULL!	2	0	0
5	0	2	1	2	2	3	2	0	1	1	#NULL!	0	2	2	2	0	2	2	3	1	2	4065	3	1	2	1	2	#NULL!	0	2	2	#NULL!	2	1	1
1	0	1	2	2	1	2	1	0	0	1	#NULL!	0	3	3	2	0	2	1	3	1	2	3125	2	1	2	1	2	#NULL!	0	2	2	#NULL!	2	0	0
1	0	2	2	2	1	3	1	0	1	1	1	0	4	3	2	0	2	2	3	1	2	3250	2	1	2	1	2	#NULL!	0	2	2	#NULL!	2	0	0
1	2	1	1	2	1	2	1	0	0	1	2	0	#NULL!	3	2	0	2	3	3	1	2	3160	2	1	2	1	2	#NULL!	0	2	2	#NULL!	2	0	0
3	0	1	2	1	1	2	1	0	0	1	#NULL!	0	#NULL!	1	2	0	2	2	1	1	1	575	1	3	2	2	1	1	1	1	2	1	2	0	1
1	0	1	2	1	1	2	1	0	0	1	1	0	1	1	2	0	2	1	3	1	2	3115	2	1	2	1	2	#NULL!	0	2	2	#NULL!	2	0	0
3	0	1	1	1	2	2	2	0	0	1	1	0	4	3	2	0	2	2	3	1	2	3940	3	1	2	1	2	#NULL!	0	2	2	#NULL!	2	0	1
5	0	1	1	1	1	2	2	0	0	1	2	0	1	2	2	0	2	3	3	1	2	3105	2	1	2	1	2	#NULL!	0	2	2	#NULL!	2	0	0
1	0	1	2	2	1	2	1	0	0	1	1	0	2	2	2	0	2	3	3	1	2	2800	2	1	2	1	2	#NULL!	0	2	2	#NULL!	2	0	0
1	0	1	1	2	1	2	1	0	0	1	1	0	4	3	2	0	2	3	3	2	2	3150	2	1	2	1	2	#NULL!	0	2	2	#NULL!	2	0	0
1	0	1	2	2	1	2	1	0	0	1	1	0	4	1	2	0	2	2	3	1	2	3480	2	1	2	1	2	#NULL!	0	2	2	#NULL!	2	0	0
3	0	1	2	1	2	2	1	0	0	1	1	0	1	3	2	0	2	2	3	1	2	3285	2	1	2	1	2	#NULL!	0	1	2	#NULL!	2	0	1
3	0	2	2	2	1	2	1	0	0	1	1	0	2	3	2	0	2	3	3	1	2	2990	2	1	2	1	2	#NULL!	0	1	2	#NULL!	2	0	1
3	0	2	2	2	1	2	1	0	0	1	1	0	2	4	2	0	2	1	3	1	2	3660	2	1	2	1	2	#NULL!	0	1	2	#NULL!	2	0	1
1	0	1	2	1	1	2	1	0	1	1	#NULL!	0	4	1	2	0	2	1	3	1	2	2710	2	1	2	1	2	#NULL!	0	2	2	#NULL!	2	0	0
5	1	2	1	1	2	2	2	0	0	1	#NULL!	0	4	1	1	0	2	3	1	2	2	2880	3	1	1	1	1	1	1	1	2	3	1	0	1
2	2	2	2	2	2	3	1	0	0	1	1	0	#NULL!	1	2	0	2	3	3	1	2	3305	2	1	2	1	2	#NULL!	0	2	2	#NULL!	2	0	0
4	0	1	1	1	1	3	1	0	0	1	1	0	1	4	1	0	2	1	3	1	2	3540	2	1	2	1	2	#NULL!	0	2	2	#NULL!	2	0	0
1	0	1	1	2	1	2	1	0	0	1	2	0	4	3	2	0	2	1	3	1	2	3190	2	1	2	1	2	#NULL!	0	2	2	#NULL!	2	0	0
5	0	2	2	2	1	2	1	0	0	1	1	0	2	1	2	0	2	1	3	1	2	2465	1	1	2	1	2	#NULL!	0	2	2	#NULL!	2	0	0
1	0	2	2	2	1	2	1	0	0	1	1	0	4	2	2	0	2	3	3	1	2	3485	2	1	2	1	2	#NULL!	0	2	2	#NULL!	2	0	0
1	2	1	2	2	2	3	1	0	1	1	#NULL!	0	2	4	2	1	1	2	3	1	2	3650	2	1	2		2	#NULL!	0	2	2	#NULL!	2	0	0
1	0	1	2	1	1	2	1	0	0	1	1	0	4	3	2	0	2	1	3	1	2	3315	2	1	2	1	2	#NULL!	0	2	2	#NULL!	2	0	0
4	0	1	2	1	1	2	1	0	0	1	1	0	1	2	2	0	2	3	3	1	2	3445	2	1	2	1	1	1	0	2	2	1	2	0	1
1	0	1	1	2	1	3	1	0	0	1	1	0	4	3	2	0	2	1	3	1	2	3480	2	1	2	1	1	1	0	2	2	3	2	0	1
1	2	1	2	1	1	3	1	1	0	1	1	0	2	2	2	0	2	1	2	1	2	2675	2	1	2	1	2	#NULL!	0	2	2	#NULL!	2	0	1
1	0	1	2	1	1	3	1	0	0	1	1	0	3	4	2	0	2	3	3	2	2	3645	2	1	1	2	1	1	1	2	2	3	2	0	1
1	0	1	1	1	1	3	1	0	0	1	1	0	2	4	1	0	2	1	3	1	2	2640	1	1	2	1	2	#NULL!	0	2	2	#NULL!	2	0	0
1	0	1	2	2	1	2	1	0	0	1	1	0	1	2	2	0	2	1	3	1	1	2230	1	1	2	1	2	#NULL!	0	2	2	#NULL!	2	0	0
4	0	1	1	1	1	2	1	0	0	1	1	0	1	4	1	0	2	3	3	2	2	3570	2	1	2	1	2	#NULL!	0	2	2	#NULL!	2	0	0
1	2	1	2	2	1	1	1	0	0	2	2	0	2	3	2	0	2	1	3	1	2	3155	2	1	2	1	2	#NULL!	0	1	2	#NULL!	2	0	1
4	0	1	2	2	1	2	1	0	1	1	1	0	4	1	2	0	2	1	3	1	2	3475	2	1	2	1	2	#NULL!	0	1	2	#NULL!	2	0	1
5	2	2	1	2	2	3	2	0	0	1	2	0	4	2	2	0	2	1	3	1	2	3250	2	1	2	1	2	#NULL!	0	2	2	#NULL!	2	0	0
1	0	1	2	2	1	3	1	0	1	1	#NULL!	0	#NULL!	2	2	0	2	1	3	1	2	3155	2	1	2	1	2	#NULL!	0	2	2	#NULL!	2	0	0
1	0	1	2	1	1	3	1	0	1	1	1	0	3	4	1	0	2	1	3	1	2	3620	2	1	2	1	2	#NULL!	0	2	2	#NULL!	2	0	0
4	0	1	1	2	2	2	1	0	0	1	1	0	4	3	2	0	2	1	3	1	2	3290	2	1	2	1	2	#NULL!	0	1	2	#NULL!	2	0	1
4	0	2	1	1	1	2	1	0	0	1	1	0	#NULL!	1	2	0	2	3	1	1	2	1870	2	1	2	1	1	0	0	1	2	3	2	0	1
4	0	1	2	2	1	2	1	0	1	1	1	0	#NULL!	4	1	0	2	2	3	1	2	3375	2	1	#NULL!	1	2	#NULL!	0	2	2	#NULL!	2	0	0
3	0	1	2	2	1	2	1	0	0	1	1	1	1	4	2	1	1	1	3	1	2	3726	2	1	2	1	2	#NULL!	0	2	2	#NULL!	2	0	0
3	0	1	2	2	1	2	1	0	0	1	1	0	1	4	2	0	2	1	3	1	2	3330	2	1	2	1	2	#NULL!	0	2	2	#NULL!	2	0	0
2	0	1	2	2	1	1	1	0	1	1	1	0	2	1	2	0	2	3	3	1	1	2890	2	1	2	1	1	1	0	2	2	1	2	0	1
2	0	1	2	2	1	1	1	0	0	1	1	0	1	2	2	0	2	3	3	1	2	3630	2	1	2	1	2	#NULL!	0	2	2	#NULL!	2	0	0
2	0	2	2	2	1	1	1	0	0	1	1	0	4	3	2	0	2	1	3	2	2	3950	2	1	2	1	2	#NULL!	0	2	2	#NULL!	1	0	0
2	0	2	2	2	2	1	1	0	0	1	1	0	#NULL!	2	2	0	2	2	1	1	1	480	1	1	2	1	1	1	1	1	2	3	2	0	1
2	0	1	2	2	2	1	1	0	0	1	1	0	#NULL!	4	2	0	2	1	2	1	2	2480	2	1	2	1	2	#NULL!	0	2	2	#NULL!	2	0	1
2	0	1	1	2	1	1	1	0	0	1	1	0	2	3	2	0	2	1	3	1	2	2790	2	1	2	1	2	#NULL!	0	2	2	#NULL!	2	0	0
3	0	1	2	2	1	2	1	0	0	1	1	0	#NULL!	3	2	0	2	2	2	2	1	3320	3	1	1	1	2	#NULL!	1	1	2	#NULL!	2	0	1
4	0	2	1	2	1	3	1	0	0	1	#NULL!	0	4	2	1	0	2	1	3	1	2	3345	2	1	2	1	2	#NULL!	0	2	2	#NULL!	2	0	0
3	0	1	2	2	1	2	1	0	0	2	#NULL!	0	2	2	2	0	1	3	3	1	2	3850	2	1	#NULL!	1	2	#NULL!	0	2	2	#NULL!	2	0	0
1	0	1	2	1	2	2	1	0	0	1	1	0	3	2	2	0	2	1	3	1	2	3415	2	1	2	1	2	#NULL!	0	2	2	#NULL!	2	0	0
4	2	1	1	1	1	2	1	0	1	1	1	0	4	2	2	0	2	1	1	1	2	2070	2	1	2	2	1	1	1	1	2	3	2	0	1
4	0	1	1	2	1	3	1	0	0	1	1	0	1	2	2	0	2	2	3	1	2	3180	2	1	2	1	2	#NULL!	0	2	2	#NULL!	2	0	0
1	0	1	2	2	1	2	1	0	1	4	2	0	1	4	2	1	1	3	3	1	2	3135	2	1	2	1	2	#NULL!	0	2	2	#NULL!	2	0	0
5	0	2	1	2	2	3	2	0	0	1	#NULL!	0	2	2	2	0	2	1	3	1	2	3260	2	1	2	1	2	#NULL!	0	2	2	#NULL!	2	0	0
2	0	1	2	1	1	1	1	0	0	1	1	0	#NULL!	2	2	0	2	1	3	1	2	2820	2	1	2	1	2	#NULL!	0	2	2	#NULL!	2	0	0
2	0	1	2	2	2	2	1	0	0	1	1	1	#NULL!	2	2	0	2	1	3	1	2	4045	2	1	2	1	1	1	0	2	2	3	1	1	1
1	0	1	2	2	1	3	1	0	0	1	1	0	4	2	2	0	2	1	3	1	2	2730	2	1	2		2	#NULL!	0	2	2	#NULL!	2	0	0
1	2	1	2	2	1	2	1	0	0	1	1	0	2	2	2	0	2	3	3	1	2	3445	2	1	2	1	2	#NULL!	0	2	2	#NULL!	2	0	0
5	0	2	2	2	2	3	1	0	1	2	1	0	3	3	1	0	2	2	2	1	2	1965	1	1	2	1	1	0	0	2	2	3	2	0	1
1	2	2	1	2	2	3	2	0	0	1	1	0	1	3	1	0	2	2	3	1	2	3530	2	1	2	1	2	#NULL!	0	2	2	#NULL!	2	0	0
4	0	1	1	2	1	2	1	1	0	1	1	0	#NULL!	4	2	1	1	2	3	1	2	3905	2	1	2	1	2	#NULL!	0	2	2	#NULL!	2	0	0
5	0	2	2	2	2	3	2	0	1	1	2	0	4	3	2	1	1	2	3	1	2	3185	2	1	2	1	2	#NULL!	0	2	2	#NULL!	2	0	0
4	0	1	2	2	1	2	1	0	0	1	1	0	1	3	2	0	2	3	3	1	1	2975	2	1	2	1	1	1	0	2	2	1	2	0	1
3	0	1	2	2	1	2	1	0	0	1	1	0	1	3	2	0	2	2	3	1	1	3895	2	1	2	1	2	#NULL!	0	2	2	#NULL!	2	0	0
2	0	2	2	2	2	1	2	0	0	1	1	0	#NULL!	1	1	0	2	2	3	1	2	3100	2	1	2	1	2	#NULL!	0	1	2	#NULL!	2	0	1
4	0	1	1	2	1	3	1	0	0	1	#NULL!	0	1	4	2	0	2	1	3	1	2	3060	2	1	2	1	2	#NULL!	0	2	2	#NULL!	2	0	0
2	2	2	1	1	2	3	1	0	1	1	1	0	#NULL!	2	1	0	2	3	3	1	2	3760	2	1	2	1	1	1	0	1	2	1	2	0	1
2	0	1	2	1	1	1	1	0	0	1	1	0	3	3	2	0	2	1	3	1	2	3275	2	1	2	1	2	#NULL!	0	2	2	#NULL!	2	0	0
1	2	2	1	1	1	3	1	0	0	1	1	0	2	4	2	0	2	1	3	1	2	3710	2	1	2	1	2	#NULL!	0	2	2	#NULL!	2	0	0
1	0	2	2	1	2	3	1	0	0	1	1	1	3	3	2	0	2	3	3	1	2	3250	2	1	2	1	2	#NULL!	0	2	2	#NULL!	2	0	0
1	0	1	2	1	1	3	1	0	0	1	1	0	2	1	2	0	2	1	3	1	2	3220	2	1	2	1	1	1	0	1	1	1	2	0	1
3	0	1	2	1	1	2	1	0	0	1	1	0	4	2	2	0	2	1	3	1	2	3090	2	1	2	1	2	#NULL!	0	2	2	#NULL!	2	0	0
4	0	1	1	1	1	2	1	0	0	1	#NULL!	0	1	2	2	0	2	1	3	1	2	3930	2	1	2	1	2	#NULL!	0	2	2	#NULL!	2	0	0
4	0	1	1	1	1	2	1	0	0	1	1	0	1	1	2	0	2	1	3	1	2	2790	2	1	2	1	2	#NULL!	0	2	2	#NULL!	2	0	0
4	0	2	1	2	1	2	1	0	1	1	1	0	1	2	2	0	2	3	3	1	2	3550	2	1	2	1	2	#NULL!	0	2	2	#NULL!	2	0	0
4	0	1	1	2	2	2	1	0	0	1	#NULL!	0	1	2	2	0	2	3	3	1	2	3230	2	1	2	1	2	#NULL!	0	2	2	#NULL!	2	0	0
2	0	2	2	1	2	3	1	0	0	1	1	0	2	3	2	0	2	2	3	2	1	2980	2	1	2	1	1	1	0	1	2	1	2	0	1
4	0	1	1	1	1	2	1	0	0	1	1	0	1	1	2	0	2	1	3	1	2	3250	3	1	2	1	2	#NULL!	0	2	2	#NULL!	2	0	1
2	0	1	2	2	2	2	1	0	0	1	1	0	#NULL!	2	1	0	2	2	3	1	2	2520	1	1	2	1	2	#NULL!	0	2	2	#NULL!	2	0	0
2	0	1	2	1	2	2	1	0	0	1	1	0	#NULL!	1	2	0	1	1	3	1	2	3430	2	1	2	1	2	#NULL!	0	2	2	#NULL!	2	0	0
5	0	2	1	2	1	2	1	0	0	1	1	1	3	3	2	0	1	3	3	1	2	3535	2	1	2	1	2	#NULL!	0	2	2	#NULL!	2	0	0
1	0	2	2	2	1	3	1	0	0	1	1	0	1	2	2	0	2	2	1	1	2	1600	2	3	1	2	1	1	1	2	2	1	2	0	1
3	0	1	2	1	1	2	1	0	0	1	1	0	3	2	2	0	2	1	3	1	2	2720	1	1	#NULL!	1	2	#NULL!	0	2	2	#NULL!	2	0	0
3	0	1	2	2	1	2	1	0	0	1	1	0	3	2	2	1	1	2	3	1	2	4600	3	1	2	1	2	#NULL!	0	2	2	#NULL!	2	1	1
3	0	1	2	2	1	2	1	0	0	1	1	0	2	2	2	1	1	1	3	1	2	3375	2	1	2	1	2	#NULL!	0	2	2	#NULL!	2	0	0
2	0	1	2	2	1	2	1	0	0	1	1	0	#NULL!	1	2	0	2	3	3	1	2	3540	2	1	2	1	2	#NULL!	0	2	2	#NULL!	2	0	0
1	0	1	1	1	1	3	1	0	0	2	2	0	4	3	2	0	2	1	3	1	2	3645	2	1	2	1	2	#NULL!	0	1	2	#NULL!	2	0	1
3	0	1	2	1	1	2	1	0	0	1	1	0	1	4	2	0	2	2	3	2	1	3575	2	1	#NULL!	1	2	#NULL!	0	2	2	#NULL!	2	0	0
3	0	2	2	2	1	2	1	0	0	1	1	0	1	4	2	0	2	2	3	1	2	3875	2	1	2	1	2	#NULL!	0	2	2	#NULL!	2	0	0
5	0	2	1	2	2	3	2	0	0	1	2	0	4	2	1	0	2	1	3	1	2	2894	2	1	2	1	2	#NULL!	0	2	2	#NULL!	2	0	0
1	0	2	2	2	1	3	1	0	0	1	1	0	2	3	2	0	2	3	2	3	2	2690	2	1	2	1	2	#NULL!	0	2	2	#NULL!	2	0	1
1	0	1	1	1	1	3	1	0	1	2	1	0	4	4	2	0	2	1	3	1	2	3745	2	1	2	1	2	#NULL!	0	2	2	#NULL!	2	0	0
1	0	2	2	2	1	2	1	0	0	1	1	0	3	3	2	0	2	1	3	1	2	2410	1	1	2	1	2	#NULL!	0	2	2	#NULL!	2	0	0
1	0	1	2	1	1	2	1	0	0	4	1	0	2	2	2	0	2	1	2	1	2	2405	2	1	2	1	1	1	0	2	2	3	2	0	1
1	0	2	1	2	1	2	1	0	0	4	1	0	3	1	2	0	2	2	3	1	2	3055	2	1	2	1	2	#NULL!	0	2	2	#NULL!	2	0	0
5	0	2	1	2	2	3	2	0	0	1	2	0	3	3	2	0	1	2	3	1	2	3120	2	1	2	1	2	#NULL!	0	2	2	#NULL!	2	0	0
3	0	1	2	1	1	2	1	0	1	1	1	0	#NULL!	2	1	0	2	1	3	1	2	2360	1	1	2	1	2	#NULL!	0	2	2	#NULL!	2	0	0
3	0	1	2	1	2	2	1	0	0	1	#NULL!	0	4	4	2	1	1	1	3	1	2	3045	2	1	2	1	2	#NULL!	0	1	2	#NULL!	2	0	1
3	0	1	2	2	1	2	1	0	0	1	1	0	1	4	1	1	1	3	3	1	2	3520	2	1	2	1	2	#NULL!	0	1	2	#NULL!	2	0	1
5	0	2	1	2	2	3	2	0	0	1	1	0	2	2	2	0	2	3	3	1	2	3120	2	1	2	1	2	#NULL!	0	2	2	#NULL!	2	0	0
2	2	2	2	2	1	2	1	0	0	1	1	0	#NULL!	3	2	0	2	1	3	1	2	2590	1	1	2	1	2	#NULL!	0	2	2	#NULL!	2	0	0
3	0	2	1	2	2	3	1	0	0	1	1	0	2	2	2	0	2	1	3	1	2	3200	2	1	2	1	2	#NULL!	0	2	2	#NULL!	2	0	0
1	2	2	2	2	1	3	1	2	0	1	1	0	1	3	2	0	2	2	3	1	2	3375	2	1	2	1	2	#NULL!	0	2	2	#NULL!	2	0	0
5	0	2	2	2	2	3	2	0	0	1	1	0	4	1	1	0	2	3	3	1	2	3130	2	1	2	1	2	#NULL!	0	2	2	#NULL!	2	0	0
1	2	1	1	2	1	2	1	0	0	4	1	0	4	2	2	0	2	1	3	1	2	2970	2	1	2	1	2	#NULL!	0	1	2	#NULL!	2	0	1
5	0	2	1	1	2	3	2	0	0	1	#NULL!	1	3	3	2	0	2	2	3	1	2	3615	2	1	2	1	2	#NULL!	0	2	2	#NULL!	2	0	0
4	0	2	2	2	2	2	1	0	0	1	1	0	3	2	2	0	2	1	3	1	2	3285	2	1	2	1	2	#NULL!	0	2	2	#NULL!	2	0	0
5	0	2	1	2	2	3	2	0	0	1	1	0	4	3	2	0	2	1	3	1	2	2964	2	1	2	1	2	#NULL!	0	1	2	#NULL!	2	0	1
2	0	1	2	2	2	2	1	0	0	1	1	0	#NULL!	1	2	0	2	1	3	1	2	2780	1	1	2	1	2	#NULL!	0	2	2	#NULL!	2	0	0
2	2	2	2	2	2	3	1	0	1	1	1	0	4	2	1	0	2	2	3	2	2	3460	3	1	2	1	2	#NULL!	0	2	2	#NULL!	2	0	1
2	0	2	1	2	2	2	1	0	0	1	1	0	#NULL!	3	2	0	2	2	3	1	2	2974	1	1	2	1	2	#NULL!	0	2	2	#NULL!	2	0	0
1	0	2	1	2	1	3	1	0	0	1	1	0	4	2	2	0	2	2	3	1	2	3580	2	1	2	1	2	#NULL!	0	2	2	#NULL!	2	0	0
4	0	2	2	2	2	3	1	0	1	1	1	0	2	4	2	0	2	3	3	1	2	3240	2	1	2	1	2	#NULL!	0	2	2	#NULL!	2	0	0
1	0	1	2	2	1	2	1	0	0	1	1	0	2	1	2	0	2	1	3	1	2	2950	2	1	2	1	2	#NULL!	0	2	2	#NULL!	2	0	0
1	0	2	1	2	2	3	1	0	1	1	1	0	3	3	2	0	2	1	3	1	2	3230	2	1	2	1	2	#NULL!	0	2	2	#NULL!	2	0	0
5	0	1	2	2	1	3	2	0	0	1	1	0	4	2	2	0	2	2	3	1	2	4325	3	1	2	1	2	#NULL!	0	2	2	#NULL!	2	1	1
5	0	2	1	2	2	3	2	0	0	1	2	0	2	2	1	0	1	3	3	1	2	3390	2	1	2	1	2	#NULL!	0	2	2	#NULL!	2	0	0
2	0	1	2	2	2	3	1	0	0	1	1	0	#NULL!	4	2	0	2	1	3	1	2	3320	1	1	2	1	2	#NULL!	0	1	2	#NULL!	2	0	1
5	0	2	1	2	2	3	2	0	1	1	2	0	2	4	2	0	2	2	3	1	2	3495	2	1	2	1	2	#NULL!	0	2	2	#NULL!	2	0	0
1	2	1	1	1	1	3	1	0	0	1	1	0	3	4	2	0	2	3	3	1	2	3490	2	1	2	1	2	#NULL!	0	2	2	#NULL!	2	0	0
5	0	2	1	2	2	3	2	0	1	2	#NULL!	1	4	3	2	0	2	2	3	1	2	3785	3	1	2	1	2	#NULL!	0	2	2	#NULL!	2	0	1
1	0	1	1	2	1	2	1	1	0	1	1	0	3	2	1	0	2	1	3	1	2	2975	2	1	2	1	2	#NULL!	0	2	2	#NULL!	2	0	0
3	0	1	2	1	2	2	1	0	1	1	1	0	3	3	2	0	2	2	3	1	2	3050	2	1	2	1	2	#NULL!	0	1	2	#NULL!	2	0	1
1	0	1	1	1	2	3	1	0	0	1	1	0	2	2	2	0	2	3	3	1	2	3065	2	1	2	1	2	#NULL!	0	2	2	#NULL!	2	0	0
2	0	2	2	2	1	2	1	0	0	1	1	0	#NULL!	1	2	0	2	1	3	1	2	3160	2	1	2	1	2	#NULL!	0	1	2	#NULL!	2	0	1
2	0	1	2	1	2	2	1	0	0	1	1	0	2	3	2	0	2	1	3	1	2	3325	2	1	#NULL!	1	2	#NULL!	0	2	2	#NULL!	2	0	0
2	0	2	2	2	2	2	1	0	1	1	1	0	#NULL!	2	2	0	2	2	3	1	2	3337	2	1	#NULL!	1	2	#NULL!	0	2	2	#NULL!	2	0	0
2	0	2	1	1	1	2	1	0	0	1	1	0	1	2	2	0	2	1	2	1	2	2706	2	1	2	1	2	#NULL!	0	1	2	#NULL!	2	0	1
1	2	1	2	2	1	2	1	0	0	1	1	0	#NULL!	2	2	0	2	1	3	1	2	2550	1	1	2	1	1	0	0	2	2	2	2	0	1
5	0	2	1	1	2	3	2	0	1	1	2	0	3	4	2	0	2	3	3	1	2	3662	2	1	2	1	2	#NULL!	0	2	2	#NULL!	2	0	0
1	0	2	1	2	2	3	1	0	0	1	1	0	3	2	1	0	2	1	3	1	2	3600	2	1	2	1	2	#NULL!	0	2	2	#NULL!	2	0	0
1	0	1	2	1	1	3	1	0	0	1	1	0	#NULL!	2	2	0	2	1	3	1	2	3035	2	1	2	1	2	#NULL!	0	2	2	#NULL!	2	0	0
1	2	2	1	2	2	3	1	0	1	1	1	0	#NULL!	4	2	0	2	1	3	1	2	3210	2	1	2	1	2	#NULL!	0	2	2	#NULL!	2	0	0
1	0	2	1	2	1	3	1	0	0	1	1	0	2	4	1	0	2	1	3	1	1	3420	2	1	2	1	2	#NULL!	0	2	2	#NULL!	2	0	0
3	0	1	2	1	1	2	1	0	0	1	1	0	4	1	2	0	2	1	3	1	2	3400	2	1	2	1	2	#NULL!	0	2	2	#NULL!	2	0	0
3	0	1	2	2	1	2	1	0	0	1	1	0	1	1	2	0	2	3	3	1	2	4020	2	1	2	1	2	#NULL!	0	2	2	#NULL!	2	1	1
3	0	1	2	1	1	2	1	0	0	1	1	0	3	2	2	0	2	2	1	3	1	1915	2	1	2	1	1	1	0	1	2	3	2	0	1
1	0	2	2	2	1	3	1	0	1	1	1	0	1	4	2	0	1	3	3	1	2	3280	2	1	2	1	2	#NULL!	0	2	2	#NULL!	2	0	0
1	0	2	1	2	2	3	1	0	0	1	#NULL!	0	3	1	1	0	2	1	3	1	2	2890	1	1	2	1	2	#NULL!	0	2	2	#NULL!	2	0	0
2	2	1	2	1	1	2	1	0	0	1	1	0	#NULL!	1	2	0	2	3	3	1	2	3798	2	1	#NULL!	1	2	#NULL!	0	2	2	#NULL!	2	0	0
3	0	1	2	1	1	2	1	0	0	1	1	0	4	3	2	0	2	3	3	1	2	3205	2	1	2	1	2	#NULL!	0	2	2	#NULL!	2	0	0
3	2	2	2	2	2	2	2	0	0	1	1	0	2	3	2	0	2	3	3	1	2	3750	2	1	2	1	2	#NULL!	0	2	2	#NULL!	2	0	0
1	0	1	1	1	1	2	1	0	0	1	1	0	3	3	2	0	2	1	3	1	2	2830	1	1	2	1	2	#NULL!	0	2	2	#NULL!	2	0	0
4	0	1	1	1	1	2	1	0	0	1	1	0	4	1	2	0	2	3	2	1	2	2745	2	1	1	1	1	1	1	1	2	3	2	0	1
5	0	1	1	2	2	3	2	0	0	1	1	0	4	3	2	0	2	3	3	1	2	3680	2	1	2	1	2	#NULL!	0	2	2	#NULL!	2	0	0
1	0	2	2	2	1	3	1	0	0	1	1	0	4	2	2	0	2	1	3	1	2	2695	1	1	2	1	2	#NULL!	0	2	2	#NULL!	2	0	0
1	2	2	2	2	1	2	1	0	1	1	1	1	4	2	2	0	2	2	3	1	2	3295	2	1	2	1	2	#NULL!	0	2	2	#NULL!	2	0	0
1	0	2	1	2	2	3	1	0	0	1	1	0	2	2	2	0	2	1	3	1	2	3085	2	1	2	1	2	#NULL!	0	2	2	#NULL!	2	0	0
1	2	2	1	1	1	3	1	0	1	1	1	0	1	4	2	0	2	2	3	1	2	3580	2	1	2	1	2	#NULL!	0	2	2	#NULL!	2	0	0
3	0	2	2	2	1	2	1	0	0	1	#NULL!	0	2	2	2	0	2	3	3	1	2	3780	2	1	2	1	2	#NULL!	0	2	2	#NULL!	2	0	0
3	1	2	2	2	1	2	1	0	0	1	1	0	3	1	2	1	1	3	3	1	2	2940	2	1	2	1	2	#NULL!	0	2	2	#NULL!	2	0	0
2	0	1	2	2	1	3	1	2	0	1	1	0	#NULL!	2	2	0	2	2	3	1	2	3310	2	1	2	1	2	#NULL!	0	2	2	#NULL!	2	0	0
3	0	1	2	2	1	2	1	0	0	1	1	0	3	2	2	0	2	1	3	1	2	2976	2	1	2	1	2	#NULL!	0	2	2	#NULL!	2	0	0
1	0	1	2	2	1	3	1	0	0	1	1	0	3	3	2	0	2	1	3	1	2	3695	2	1	2	1	2	#NULL!	0	2	2	#NULL!	2	0	0
3	0	2	2	2	1	2	1	0	0	1	#NULL!	0	1	1	2	0	2	1	3	1	2	2990	2	1	2	1	2	#NULL!	0	2	2	#NULL!	2	0	0
2	0	1	2	2	2	3	1	0	0	1	1	0	3	1	2	0	2	1	2	1	2	2495	2	1	2	1	2	#NULL!	0	1	2	#NULL!	2	0	1
2	0	1	2	1	1	2	1	0	0	1	1	0	1	4	2	0	1	1	3	1	2	2610	1	1	2	1	2	#NULL!	0	2	2	#NULL!	2	0	0
3	2	2	2	2	1	2	1	0	0	1	1	0	1	4	1	0	2	3	3	1	2	3540	2	1	2	1	1	1	0	2	2	1	2	0	1
4	0	1	1	2	1	2	1	0	0	1	1	0	1	2	2	0	2	1	2	1	2	2960	2	1	2	1	1	1	0	2	2	1	2	0	1
4	0	2	1	1	1	3	1	0	0	1	1	0	1	2	2	0	2	1	1	1	2	1625	2	1	2	1	1	1	1	1	2	3	2	0	1
4	0	1	1	2	1	2	1	0	0	1	#NULL!	0	3	2	2	0	2	3	3	1	2	3005	2	1	2	1	2	#NULL!	0	2	2	#NULL!	1	0	0
1	0	2	1	2	2	3	1	0	0	1	1	0	3	1	1	0	2	3	3	1	2	3140	2	1	2	1	2	#NULL!	0	2	2	#NULL!	2	0	0
3	0	1	2	1	2	2	1	0	0	1	#NULL!	0	2	2	2	0	2	1	2	1	2	2700	2	1	2	1	2	#NULL!	0	2	2	#NULL!	2	0	1
3	2	2	2	2	1	2	1	0	0	1	1	0	3	2	2	0	2	3	3	1	2	3355	2	1	2	1	2	#NULL!	0	1	2	#NULL!	2	0	1
2	0	1	2	2	1	2	1	1	0	1	1	0	#NULL!	1	2	0	2	1	3	1	1	2905	2	1	2	1	1	1	0	2	2	1	2	0	1
1	0	2	1	2	2	3	1	0	0	1	1	0	#NULL!	4	2	0	2	3	3	1	2	4220	2	1	2	1	2	#NULL!	0	2	2	#NULL!	2	1	1
2	0	1	2	2	2	1	1	0	0	1	1	0	#NULL!	2	2	0	2	1	3	1	2	3310	2	1	2	1	2	#NULL!	0	1	2	#NULL!	2	0	1
3	2	2	2	2	1	2	1	0	0	1	1	0	2	3	2	1	1	3	3	1	2	3015	2	1	2	1	2	#NULL!	0	2	2	#NULL!	2	0	0
3	0	1	2	1	1	2	1	0	0	1	1	0	3	2	2	0	1	2	3	1	1	3410	2	1	2	1	2	#NULL!	0	2	2	#NULL!	2	0	0
3	2	2	2	2	1	2	1	0	0	1	1	0	1	4	2	0	2	1	3	1	2	3265	2	1	2	1	2	#NULL!	0	2	2	#NULL!	2	0	0
1	0	1	1	2	1	3	1	1	0	1	1	0	#NULL!	2	2	0	2	1	3	1	2	3435	2	1	2	1	2	#NULL!	0	2	2	#NULL!	2	0	0
1	0	2	1	2	2	3	1	0	0	1	1	0	3	2	1	0	2	3	3	1	2	2835	1	1	2	1	2	#NULL!	0	2	2	#NULL!	2	0	0
3	0	1	1	2	1	2	1	0	0	1	1	1	3	1	2	0	2	3	3	1	2	2960	2	1	2		2	#NULL!	0	2	2	#NULL!	2	0	0
3	0	1	2	2	2	2	1	0	0	1	1	0	3	2	2	0	2	1	3	1	2	3365	2	1	2	1	2	#NULL!	0	1	2	#NULL!	2	0	1
3	0	1	2	2	1	2	1	0	0	1	1	0	1	2	2	1	1	1	3	1	2	3665	2	1	#NULL!	1	2	#NULL!	0	1	2	#NULL!	2	0	1
3	0	1	2	2	2	2	1	0	0	1	#NULL!	1	3	2	2	0	2	1	3	1	2	3525	2	1	2	1	2	#NULL!	0	2	2	#NULL!	2	0	0
1	0	2	1	2	1	3	1	0	0	1	1	0	2	3	2	0	2	2	3	1	2	3605	2	1	2	1	2	#NULL!	0	2	2	#NULL!	2	0	0
2	0	1	1	2	2	3	1	0	0	1	1	0	1	3	2	0	2	3	3	1	2	3155	2	1	2	1	2	#NULL!	0	2	2	#NULL!	2	0	0
1	0	1	1	2	1	3	1	0	0	1	1	0	2	3	1	0	2	1	3	1	2	2830	2	1	2	1	2	#NULL!	0	2	2	#NULL!	2	0	0
1	0	2	1	2	2	3	2	0	0	1	1	0	4	2	1	0	2	1	3	1	2	3535	2	1	2	1	2	#NULL!	0	2	2	#NULL!	2	0	0
1	0	2	1	1	2	3	2	0	0	1	1	0	4	3	2	0	2	2	3	1	2	4075	3	1	2	1	2	#NULL!	0	2	2	#NULL!	2	1	1
